# Supplementary material for: PINX1 loss confers susceptibility to PARP inhibition in pan-cancer cells
Source: Cell Death Dis. 2024 Aug 22;15(8):610. doi: 10.1038/s41419-024-07009-6 (PMC11341912; doi:10.1038/s41419-024-07009-6)
Supplement: Supplementary file 2 — Supplementary Table S1 [file 41419_2024_7009_MOESM2_ESM.xlsx]

## Sheet: Sheet1
sgRNA name	sequence（5’to 3’）
PARP1-sgRNA#3	ATTGACCGCTGGTACCATCC
PINX1-sgRNA#3	GCCGAACTGAACACTTGCCA
shRNA name	sequence（5’to 3’）
shLUC	CGCTGAGTACTTCGAAATGTC
PINX1-shRNA#1	GGAGCTACCATCAATAATGAA
PINX1-shRNA#2	GAGACGCAGGTGGAACGTAAA
PINX1-shRNA#4	GCAAGGAGCCACAGATCAT
PINX1-shRNA#5	CTCGGAGCTACCATCAAT
UTP14A-sh2	GCAGGAACAGTTGTCTAAGAA
UTP14A-sh3	CAAAGAAGACAGTGGAGTTAC
ZNF24-sh2	CCCTTTCTTGAAAGTTTCTTT
ZNF24-sh3	GCATTAGAATCCCATGAAGTT
primer name	sequence（5’to 3’）	these primers were used for qPCR
GAPDH-qPCR-F	ACCCACTCCTCCACCTTTG
GAPDH-qPCR-R	CTGTAGCCAAATTCGTTGTCAT
XRCC1-qPCR-1F	TGTGGTCCTACAGTTGGAGAA
XRCC1-qPCR-1R	AAACATGCGAACGCGGTTG
PCNA-qPCR-1F	CCTGCTGGGATATTAGCTCCA
PCNA-qPCR-1R	CAGCGGTAGGTGTCGAAGC
ATM-qPCR-1F	ATCTGCTGCCGTCAACTAGAA
ATM-qPCR-1R	GATCTCGAATCAGGCGCTTAAA
ATR-qPCR-1F	GGCCAAAGGCAGTTGTATTGA
ATR-qPCR-1R	GTGAGTACCCCAAAAATAGCAGG
FOXP2-qPCR-F1	AATCTGCGACAGAGACAATAAGC
FOXP2-qPCR-R1	TCCACTTGTTTGCTGCTGTAAA
HNF4G-qPCR-F2	CAACGGTGTCAACTGTCTGTG
HNF4G-qPCR-R2	AAACGTGACTCTTACGAATGCT
GLIS3-qPCR-F1	GTTCAGCGACTGGGACTCATT
GLIS3-qPCR-R1	CCCTCTGTAAGCTAGGACTGAT
LANCL2-qPCR-F1	TCAGGACGGGAAGATCATTCA
LANCL2-qPCR-R1	CAGAGCAGTCATGGGGATCAG
XRN1-qPCR-F1	TCCAACTGTATCACACCAGGA
XRN1-qPCR-R1	GCTTTGCTTTCTCGGATCTGA
CUL1-qPCR-F1	GATCTGGGACGACCTCAGAG
CUL1-qPCR-R1	CCCCTTTTTCGACTTAGAAGGAG
OTUB1-qPCR-F1	CTGACGGCAACTGTTTCTATCG
OTUB1-qPCR-R1	CAGGTCCATGAACGTGTTGTG
UBQLN2-qPCR-F2	AGCTAGTGCTGATTTTTGCCG
UBQLN2-qPCR-R2	GAGGTCGGTTCTGGCTTTTGA
