# Supplementary material for: PINX1 loss confers susceptibility to PARP inhibition in pan-cancer cells
Source: Cell Death Dis. 2024 Aug 22;15(8):610. doi: 10.1038/s41419-024-07009-6 (PMC11341912; doi:10.1038/s41419-024-07009-6)
Supplement: Supplementary file 3 — Supplementary Table S2 [file 41419_2024_7009_MOESM3_ESM.xlsx]

## Sheet: WT_EV vs PINX1_KO_EV
peakPos	logFC	logCPM	pvalue	fdr	annotation	geneChr	geneStart	geneEnd	geneLength	geneStrand	geneName	distanceToTSS	geneID
NC_000003.12-107106275-107106943	-1.8362	6.00809	6.75663e-05	0.910396	Exon (LOC344593/LOC344593, exon 1 of 2)	NC_000003.12	107105314	107107165	1852	2	LOC344593	222	gene-LOC344593
NC_000019.10-26364147-26364413	1.60715	5.76333	0.000812504	0.910396	Distal Intergenic	NC_000019.10	27681072	27687970	6899	2	LOC105372345	1323557	gene-LOC105372345
NC_000022.11-39832629-39833006	-4.18047	4.48223	0.00137321	0.910396	Intron (NM_152512.4/ENTHD1, intron 4 of 6)	NC_000022.11	39875296	39876308	1013	1	UQCRFS1P1	-42290	gene-UQCRFS1P1
NC_000012.12-33742269-33742751	-3.13597	4.70622	0.00161242	0.910396	Distal Intergenic	NC_000012.12	33685957	33691866	5910	1	LOC105369726	56313	gene-LOC105369726
NC_000007.14-75458568-75459291	-1.91476	5.38652	0.00197965	0.910396	Intron (NM_001099415.3/POM121C, intron 3 of 14)	NC_000007.14	75416786	75486299	69514	2	POM121C	27008	gene-POM121C
NC_000006.12-5237828-5238134	2.46145	4.9044	0.00234885	0.910396	Exon (NR_126015.1/LYRM4-AS1, exon 4 of 4)	NC_000006.12	5238551	5245088	6538	2	LOC124901249	6954	gene-LOC124901249
NC_000002.12-23513325-23513624	-6.70911	3.96289	0.00236727	0.910396	5' UTR	NC_000002.12	23501925	23530308	28384	2	LOC105374325	16684	gene-LOC105374325
NC_000003.12-196964059-196964440	3.92417	4.44606	0.00239665	0.910396	Intron (NM_025163.4/PIGZ, intron 1 of 2)	NC_000003.12	196946356	196968833	22478	2	PIGZ	4393	gene-PIGZ
NC_000001.11-39780223-39780644	3.90273	4.41526	0.00257008	0.910396	Exon (XR_947220.3/BMP8B-AS1, exon 1 of 2)	NC_000001.11	39779969	39781424	1456	1	BMP8B-AS1	255	gene-BMP8B-AS1
NC_000006.12-69055183-69055493	6.73248	4.02021	0.00269742	0.910396	Intron (NM_001704.3/ADGRB3, intron 15 of 31)	NC_000006.12	68720546	68727247	6702	2	LOC124901492	-327937	gene-LOC124901492
NT_187513.1-25658-25988	-2.27146	5.01562	0.00337155	0.910396	Distal Intergenic	NT_187513.1	49854	77587	27734	1	LOC107987401	-23866	gene-LOC107987401
NC_000007.14-148689371-148689726	6.75437	4.03421	0.0035692	0.910396	Distal Intergenic	NC_000007.14	148697756	148801110	103355	1	CUL1	-8030	gene-CUL1
NC_000022.11-14217814-14218211	-2.35196	4.82506	0.0037539	0.910396	Distal Intergenic	NC_000022.11	15264489	15278052	13564	1	LOC112268290	-1046278	gene-LOC112268290
NC_000002.12-94505196-94505572	1.3631	5.74066	0.00376905	0.910396	Distal Intergenic	NC_000002.12	94575976	94587183	11208	2	LOC100133920	81611	gene-LOC100133920
NC_000002.12-239644466-239644891	1.30474	6.00297	0.00389317	0.910396	Distal Intergenic	NC_000002.12	239656408	239662405	5998	1	LOC105373966	-11517	gene-LOC105373966
NC_000023.11-141000779-141001350	-1.2312	6.35713	0.00390954	0.910396	Promoter (1-2kb)	NC_000023.11	141002594	141003706	1113	1	SPANXB1	-1244	gene-SPANXB1
NC_000005.10-64340107-64340417	-6.46359	3.78437	0.00414322	0.910396	Intron (XM_017009388.2/RNF180, intron 7 of 7)	NC_000005.10	64506015	64612319	106305	1	RGS7BP	-165598	gene-RGS7BP
NC_000011.10-113446-113738	2.63719	4.69058	0.00421754	0.910396	Distal Intergenic	NC_000011.10	118846	121428	2583	2	SEPTIN14P11	7690	gene-SEPTIN14P11
NC_000010.11-55458337-55458618	6.38903	3.76276	0.00423194	0.910396	Intron (NM_001354404.2/PCDH15, intron 2 of 34)	NC_000010.11	55567739	55567842	104	1	LOC124902580	-109121	gene-LOC124902580
NC_000013.11-17979296-17979762	1.33585	6.24382	0.00436439	0.910396	Distal Intergenic	NC_000013.11	18408127	18423420	15294	1	LOC102724148	-428365	gene-LOC102724148
NC_000001.11-152872419-152872865	-2.18168	4.94905	0.0043992	0.910396	Promoter (<=1kb)	NC_000001.11	152869330	152872495	3166	2	LOC105371445	0	gene-LOC105371445
NC_000003.12-181337683-181337964	4.43751	4.14215	0.00445675	0.910396	Intron (NR_075091.1/SOX2-OT, intron 3 of 7)	NC_000003.12	181242617	181242950	334	2	FAUP2	-94734	gene-FAUP2
NC_000002.12-122819781-122820122	4.46501	4.14423	0.00449828	0.910396	Distal Intergenic	NC_000002.12	122800093	122808893	8801	2	LOC105373594	-10889	gene-LOC105373594
NC_000014.9-66606196-66606454	-6.37344	3.71032	0.00460966	0.910396	Intron (NM_001024218.2/GPHN, intron 1 of 21)	NC_000014.9	66508147	67735355	1227209	1	GPHN	98050	gene-GPHN
NC_000005.10-2755110-2755444	-1.83682	5.18021	0.00483953	0.910396	Exon (NR_122125.2/C5orf38, exon 4 of 4)	NC_000005.10	2751893	2758578	6686	1	C5orf38	3218	gene-C5orf38
NC_000002.12-34185414-34185751	-3.57745	4.45359	0.00489624	0.910396	Intron (NR_126403.1/LINC01317, intron 4 of 6)	NC_000002.12	34067226	34069550	2325	1	LINC01318	118189	gene-LINC01318
NC_000007.14-95786199-95787228	-1.6592	5.63917	0.00505917	0.910396	Intron (NM_001135556.2/DYNC1I1, intron 1 of 16)	NC_000007.14	95772554	96110322	337769	1	DYNC1I1	13646	gene-DYNC1I1
NC_000007.14-114171959-114172266	6.38745	3.76187	0.00512816	0.910396	Intron (NR_033766.2/FOXP2, intron 1 of 19)	NC_000007.14	114086327	114693765	607439	1	FOXP2	85633	gene-FOXP2
NC_000018.10-11342274-11342630	3.80588	4.35525	0.00513999	0.910396	Distal Intergenic	NC_000018.10	11316748	11319019	2272	2	LOC105371993	-23256	gene-LOC105371993
NC_000001.11-39021765-39022170	-2.86394	4.7154	0.0051612	0.910396	Distal Intergenic	NC_000001.11	39026350	39034615	8266	1	NDUFS5	-4180	gene-NDUFS5
NC_000012.12-96959602-96960051	-3.97444	4.32179	0.00523307	0.910396	Distal Intergenic	NC_000012.12	96907257	96953780	46524	1	NEDD1	52346	gene-NEDD1
NC_000013.11-48172385-48172713	6.62315	3.93728	0.00529408	0.910396	Intron (XR_007063790.1/LOC105370198, intron 4 of 6)	NC_000013.11	48108045	48222309	114265	2	LOC105370198	49596	gene-LOC105370198
NW_021160017.1-3138114-3138464	6.40835	3.77429	0.00535943	0.910396	Promoter (<=1kb)	NW_021160017.1	3138397	3170941	32545	1	LOC124905514	0	gene-LOC124905514
NC_000009.12-120019463-120019719	6.40835	3.77429	0.00536361	0.910396	Distal Intergenic	NC_000009.12	120051009	120051841	833	1	LOC124902259	-31290	gene-LOC124902259
NC_000004.12-82580116-82580981	-1.50772	6.34897	0.00539017	0.910396	Exon (LOC442113/LOC442113, exon 1 of 1)	NC_000004.12	82580519	82581384	866	2	LOC442113	403	gene-LOC442113
NC_000016.10-37390753-37391047	1.34362	5.67802	0.00545332	0.910396	Distal Intergenic	NC_000016.10	36101116	36102205	1090	1	LOC101929923	1289638	gene-LOC101929923
NC_000001.11-23916213-23916523	4.34649	4.07288	0.00592384	0.910396	Promoter (2-3kb)	NC_000001.11	23870515	23913362	42848	2	CNR2	-2852	gene-CNR2
NC_000003.12-142407979-142408356	-2.9001	4.73241	0.00603638	0.910396	Intron (XM_047448358.1/XRN1, intron 11 of 37)	NC_000003.12	142306610	142448037	141428	2	XRN1	39681	gene-XRN1
NC_000005.10-71941923-71942447	-2.42458	4.73271	0.00613611	0.910396	Distal Intergenic	NC_000005.10	71907709	71925816	18108	2	LOC107986382	-16108	gene-LOC107986382
NC_000012.12-55273974-55274242	-4.47428	4.02975	0.00628163	0.910396	Distal Intergenic	NC_000012.12	55293988	55296569	2582	2	OR6C6	22327	gene-OR6C6
NC_000008.11-7733350-7733722	-2.01487	4.9388	0.00667856	0.910396	Exon (NM_001397396.1/FAM90A16, exon 4 of 4)	NC_000008.11	7738387	7741396	3010	1	FAM90A8	-4665	gene-FAM90A8
NC_000002.12-53608514-53608777	4.42298	4.11082	0.00677385	0.910396	Promoter (2-3kb)	NC_000002.12	53579736	53606144	26409	2	LOC105374600	-2371	gene-LOC105374600
NC_000001.11-71278206-71278599	-1.42182	5.62425	0.00684461	0.910396	Distal Intergenic	NC_000001.11	71086324	71088956	2633	2	LOC105378795	-189251	gene-LOC105378795
NC_000002.12-4098490-4098766	4.28537	4.02836	0.0069272	0.910396	Exon (XM_047446544.1/LOC105373397, exon 3 of 7)	NC_000002.12	4096389	4114721	18333	1	LOC105373397	2102	gene-LOC105373397
NC_000003.12-152732953-152733283	4.31589	4.03135	0.00699075	0.910396	Distal Intergenic	NC_000003.12	152774882	152787417	12536	1	LOC124909449	-41599	gene-LOC124909449
NC_000007.14-55405347-55405902	-2.00733	4.93469	0.00737467	0.910396	Intron (NM_018697.4/LANCL2, intron 5 of 8)	NC_000007.14	55365337	55433737	68401	1	LANCL2	40011	gene-LANCL2
NC_000012.12-9295571-9295957	-2.59748	4.70194	0.0076706	0.910396	Intron (NR_024374.1/LOC642846, intron 5 of 21)	NC_000012.12	9283657	9314088	30432	1	LOC642846	11915	gene-LOC642846
NC_000006.12-11381246-11381860	1.93197	5.13569	0.00767865	0.910396	Intron (NM_001142393.2/NEDD9, intron 1 of 7)	NC_000006.12	11183298	11382348	199051	2	NEDD9	488	gene-NEDD9
NC_000014.9-88680649-88680922	-6.0775	3.5078	0.00793783	0.910396	Intron (NM_001385116.1/EML5, intron 21 of 42)	NC_000014.9	88612431	88792953	180523	2	EML5	112031	gene-EML5
NC_000020.11-28245331-28245915	-1.57316	5.46923	0.00796334	0.910396	Distal Intergenic	NC_000020.11	28580633	28602665	22033	2	FRG1CP	356750	gene-FRG1CP
NC_000007.14-118395506-118395762	6.12093	3.57043	0.00807293	0.910396	Distal Intergenic	NC_000007.14	118427040	118444087	17048	1	LOC105375471	-31278	gene-LOC105375471
NC_000012.12-64770527-64770913	-3.01707	4.60655	0.00887328	0.910396	Intron (NM_001330187.2/TBC1D30, intron 1 of 13)	NC_000012.12	64760868	64760973	106	2	LOC124903113	-9555	gene-LOC124903113
NC_000013.11-106163450-106163707	4.2417	3.99519	0.00893386	0.910396	Distal Intergenic	NC_000013.11	106231983	106373984	142002	2	LOC107984626	210277	gene-LOC107984626
NC_000001.11-122781253-122781589	1.21495	5.85907	0.00906357	0.910396	Distal Intergenic	NC_000001.11	121519112	121571888	52777	1	EMBP1	1262142	gene-EMBP1
NC_000013.11-95582756-95583087	-3.09166	4.41003	0.0095114	0.910396	Intron (NM_014934.5/DZIP1, intron 21 of 21)	NC_000013.11	95479444	95533910	54467	2	CLDN10-AS1	-48847	gene-CLDN10-AS1
NC_000005.10-35099048-35099365	-1.43566	5.37223	0.00956618	0.910396	Intron (NM_001204316.1/PRLR, intron 1 of 9)	NC_000005.10	34998102	35047949	49848	2	AGXT2	-51100	gene-AGXT2
NC_000001.11-99023717-99024009	2.97878	4.46842	0.00963999	0.910396	Intron (NR_033940.1/PLPPR5-AS1, intron 1 of 2)	NC_000001.11	98890245	99005786	115542	2	PLPPR5	-17932	gene-PLPPR5
NC_000006.12-102453966-102454525	-2.0873	4.88025	0.00989253	0.910396	Promoter (<=1kb)	NC_000006.12	102407365	102454066	46702	2	TARDBPP5	0	gene-TARDBPP5
NC_000005.10-2293809-2294089	-1.50807	5.30556	0.0102473	0.910396	Distal Intergenic	NC_000005.10	2303720	2312201	8482	2	LOC100506858	18112	gene-LOC100506858
NC_000022.11-45150776-45151140	-3.09775	4.41412	0.0106515	0.910396	Intron (NR_038957.1/NUP50-DT, intron 1 of 2)	NC_000022.11	45133758	45163781	30024	2	NUP50-DT	12641	gene-NUP50-DT
NC_000011.10-78885784-78886058	-4.27532	3.88408	0.0106906	0.910396	Intron (XM_047426738.1/TENM4, intron 5 of 29)	NC_000011.10	78713760	78722292	8533	1	LOC124902724	172025	gene-LOC124902724
NC_000012.12-111421078-111421346	4.12802	3.91216	0.010946	0.910396	Intron (XM_011537720.4/SH2B3, intron 2 of 8)	NC_000012.12	111404730	111451623	46894	1	SH2B3	16349	gene-SH2B3
NC_000001.11-4528069-4528344	-6.22926	3.60369	0.0110239	0.910396	Distal Intergenic	NC_000001.11	4552005	4556565	4561	2	LOC124904578	28221	gene-LOC124904578
NC_000001.11-195868528-195869055	-3.28843	4.56439	0.0111156	0.910396	Distal Intergenic	NC_000001.11	195747119	195763412	16294	2	LOC105371672	-105117	gene-LOC105371672
NC_000008.11-3440841-3441142	3.6665	4.21879	0.0111294	0.910396	Intron (NM_033225.6/CSMD1, intron 12 of 69)	NC_000008.11	3409444	3426707	17264	1	LOC105377791	31398	gene-LOC105377791
NC_000005.10-46245790-46246083	-2.09775	5.00166	0.01127	0.910396	Distal Intergenic	NC_000005.10	45254948	45696380	441433	2	HCN1	-549411	gene-HCN1
NC_000002.12-31309011-31309331	-3.33669	4.27424	0.0113289	0.910396	Distal Intergenic	NC_000002.12	31298934	31305402	6469	2	LOC124907751	-3610	gene-LOC124907751
NC_000002.12-50615107-50615379	6.20202	3.62609	0.0115752	0.910396	Intron (NM_001135659.3/NRXN1, intron 9 of 23)	NC_000002.12	50620924	50632732	11809	1	LOC101927089	-5545	gene-LOC101927089
NC_000006.12-137706259-137706713	-1.39544	5.50491	0.0115956	0.910396	Exon (LOC442263/LOC442263, exon 1 of 1)	NC_000006.12	137705823	137707220	1398	2	LOC442263	507	gene-LOC442263
NC_000023.11-132844094-132844463	-3.8352	4.21432	0.0117115	0.910396	Intron (XM_011531406.2/HS6ST2, intron 2 of 4)	NC_000023.11	132907151	132908990	1840	2	NAA20P1	64527	gene-NAA20P1
NC_000009.12-136238874-136239340	-2.71535	4.59781	0.0117215	0.910396	Intron (NM_181701.4/QSOX2, intron 1 of 11)	NC_000009.12	136206333	136245812	39480	2	QSOX2	6472	gene-QSOX2
NC_000007.14-48317833-48318180	4.24956	3.98317	0.0118931	0.910396	3' UTR	NC_000007.14	48171458	48647497	476040	1	ABCA13	146376	gene-ABCA13
NC_000005.10-48633100-48633462	-0.89837	6.71223	0.012019	0.910396	Distal Intergenic	NC_000005.10	50396192	50443345	47154	2	EMB	1809883	gene-EMB
NC_000001.11-79447780-79448074	1.66491	5.13877	0.0120417	0.910396	Distal Intergenic	NC_000001.11	79521067	79522468	1402	1	ADH5P2	-72993	gene-ADH5P2
NC_000005.10-41195314-41195796	-1.35103	5.75172	0.0122074	0.910396	Exon (XM_011514118.4/C6, exon 5 of 19)	NC_000005.10	41142116	41261469	119354	2	C6	65673	gene-C6
NC_000015.10-86760123-86760430	-4.27824	3.88056	0.0122645	0.910396	Intron (XM_017021918.3/AGBL1, intron 22 of 22)	NC_000015.10	86932880	86946331	13452	1	LOC105370954	-172450	gene-LOC105370954
NC_000002.12-188109101-188109497	6.09957	3.55867	0.0122972	0.910396	Intron (NR_126396.1/LINC01090, intron 2 of 2)	NC_000002.12	188186902	188189128	2227	2	LOC124907927	79631	gene-LOC124907927
NC_000008.11-108915971-108916263	-3.31659	4.261	0.0123201	0.910396	Exon (XR_928533.3/LOC101927413, exon 3 of 4)	NC_000008.11	108894973	108948908	53936	2	LOC101927413	32645	gene-LOC101927413
NC_000005.10-150346929-150347201	4.1927	3.9416	0.0124475	0.910396	Distal Intergenic	NC_000005.10	150334882	150340655	5774	2	LOC105378225	-6275	gene-LOC105378225
NC_000001.11-109374064-109374572	-1.62921	5.31618	0.0125215	0.910396	Intron (NM_001205228.2/SORT1, intron 1 of 19)	NC_000001.11	109309575	109397918	88344	2	SORT1	23346	gene-SORT1
NC_000016.10-83141781-83142270	-2.07259	4.97664	0.012611	0.910396	Intron (NM_001220492.2/CDH13, intron 4 of 5)	NC_000016.10	82953230	82990298	37069	2	LOC101928417	-151484	gene-LOC101928417
NC_000001.11-111247150-111247827	1.6567	5.27927	0.01278	0.910396	Distal Intergenic	NC_000001.11	111227659	111243440	15782	1	CHI3L2	19492	gene-CHI3L2
NC_000011.10-29833654-29833983	-4.14251	3.78789	0.0127812	0.910396	Distal Intergenic	NC_000011.10	29725738	29726622	885	1	RPL7AP58	107917	gene-RPL7AP58
NC_000022.11-41500836-41501117	-4.1425	3.78789	0.0127976	0.910396	Intron (NM_001098.3/ACO2, intron 2 of 17)	NC_000022.11	41469117	41528974	59858	1	ACO2	31720	gene-ACO2
NC_000001.11-178424524-178424799	6.12479	3.57239	0.0128286	0.910396	Intron (NM_170692.4/RASAL2, intron 5 of 17)	NC_000001.11	178411584	178412063	480	1	RPS14P2	12941	gene-RPS14P2
NC_000010.11-104970126-104970466	3.50296	4.11341	0.0129187	0.910396	Intron (NM_014978.3/SORCS3, intron 3 of 26)	NC_000010.11	105155854	105177761	21908	2	LOC105378465	207295	gene-LOC105378465
NC_000012.12-64955123-64955404	-3.2782	4.23142	0.0131093	0.910396	Intron (NR_033988.1/LINC02389, intron 2 of 2)	NC_000012.12	64923971	64924148	178	2	LOC124903125	-30976	gene-LOC124903125
NC_000010.11-69578589-69578908	2.45066	4.5618	0.0131645	0.910396	Distal Intergenic	NC_000010.11	69571485	69573422	1938	2	NEUROG3	-5168	gene-NEUROG3
NC_000001.11-183358065-183358679	1.92471	5.03097	0.0133567	0.910396	Intron (NM_015039.4/NMNAT2, intron 1 of 10)	NC_000001.11	183248237	183418380	170144	2	NMNAT2	59701	gene-NMNAT2
NC_000002.12-211004316-211004733	4.05241	3.85987	0.0134027	0.910396	Distal Intergenic	NC_000002.12	211020495	211098086	77592	1	LOC107985978	-15762	gene-LOC107985978
NC_000007.14-46128383-46128849	2.46518	4.56401	0.0135316	0.910396	Distal Intergenic	NC_000007.14	45992028	46024422	32395	2	LOC105375264	-103962	gene-LOC105375264
NC_000013.11-40805139-40805446	4.11074	3.90223	0.0136598	0.910396	Exon (NM_014252.4/SLC25A15, exon 4 of 7)	NC_000013.11	40810766	40810861	96	1	MIR621	-5320	gene-MIR621
NC_000013.11-62341106-62341416	5.65176	3.26411	0.013726	0.910396	Distal Intergenic	NC_000013.11	62323657	62328847	5191	1	LINC00459	17450	gene-LINC00459
NC_000007.14-62338306-62338726	-1.2008	5.99313	0.0140483	0.910396	Distal Intergenic	NC_000007.14	63057413	63058323	911	1	LOC100419991	-718687	gene-LOC100419991
NC_000002.12-87507869-87508266	-1.72531	5.01734	0.0145503	0.910396	Intron (NR_024204.2/CYTOR, intron 3 of 3)	NC_000002.12	87439523	87502829	63307	2	LINC01943	-5041	gene-LINC01943
NC_000001.11-180831677-180831941	3.45057	4.0754	0.0145922	0.910396	Intron (NM_001328662.2/XPR1, intron 9 of 10)	NC_000001.11	180851888	180872884	20997	2	LOC124904464	40943	gene-LOC124904464
NC_000016.10-90190680-90190958	3.51881	4.10956	0.0146625	0.910396	Distal Intergenic	NC_000016.10	90177715	90180300	2586	1	SEPTIN14P16	12966	gene-SEPTIN14P16
NC_000016.10-69593244-69593765	-1.66885	5.06052	0.0146857	0.910396	Intron (NM_173215.3/NFAT5, intron 1 of 13)	NC_000016.10	69565966	69704654	138689	1	NFAT5	27279	gene-NFAT5
NC_000006.12-12855194-12855515	-1.62006	5.24913	0.014694	0.910396	Intron (NM_001374582.1/PHACTR1, intron 4 of 11)	NC_000006.12	12828595	12834753	6159	2	LOC105374934	-20442	gene-LOC105374934
NC_000007.14-49781954-49782232	-2.77998	4.43658	0.0147316	0.910396	Intron (NM_198570.5/VWC2, intron 2 of 3)	NC_000007.14	49773638	49922205	148568	1	VWC2	8317	gene-VWC2
NC_000011.10-49197652-49197969	-2.8785	4.51157	0.0147342	0.910396	Intron (XM_047426680.1/FOLH1, intron 3 of 18)	NC_000011.10	49145092	49208602	63511	2	FOLH1	10633	gene-FOLH1
NC_000010.11-12494593-12494882	3.57228	4.14812	0.0147515	0.910396	Intron (NM_020397.4/CAMK1D, intron 1 of 9)	NC_000010.11	12473408	12477111	3704	1	LOC107984209	21186	gene-LOC107984209
NC_000016.10-51189935-51190271	2.95491	4.43875	0.0152401	0.910396	Distal Intergenic	NC_000016.10	51135982	51152334	16353	2	SALL1	-37602	gene-SALL1
NC_000023.11-72536977-72537279	3.94616	3.76658	0.0154609	0.910396	Intron (XM_047442256.1/HDAC8, intron 2 of 9)	NC_000023.11	72329516	72572843	243328	2	HDAC8	35564	gene-HDAC8
NC_000012.12-43182174-43182476	3.52348	4.14543	0.0154697	0.910396	Distal Intergenic	NC_000012.12	43155315	43163110	7796	1	LINC02461	26860	gene-LINC02461
NC_000006.12-12801617-12801959	-2.84074	4.48312	0.0155224	0.910396	Intron (NM_001374582.1/PHACTR1, intron 4 of 11)	NC_000006.12	12828595	12834753	6159	2	LOC105374934	32794	gene-LOC105374934
NC_000002.12-108253989-108254518	2.78475	4.61628	0.0159166	0.910396	Intron (NM_001320878.2/SULT1C3, intron 4 of 7)	NC_000002.12	108239968	108265351	25384	1	SULT1C3	14022	gene-SULT1C3
NC_000010.11-40596305-40596623	-0.605748	7.83679	0.0159517	0.910396	Distal Intergenic	NC_000010.11	42331866	42368045	36180	2	LOC441666	1771422	gene-LOC441666
NC_000015.10-79562647-79562930	2.91946	4.41238	0.0160969	0.910396	Distal Intergenic	NC_000015.10	79566450	79566607	158	2	LOC124903591	3677	gene-LOC124903591
NC_000015.10-99782631-99783023	2.69046	4.50781	0.0162818	0.910396	Distal Intergenic	NC_000015.10	99791556	99796965	5410	1	LOC124903563	-8533	gene-LOC124903563
NC_000005.10-11652037-11652322	-1.78506	5.14148	0.0163157	0.910396	Intron (NM_001288717.2/CTNND2, intron 2 of 20)	NC_000005.10	10971836	11904446	932611	2	CTNND2	252124	gene-CTNND2
NC_000017.11-9082955-9083310	-3.01663	4.35631	0.0164757	0.910396	Intron (XM_047437096.1/NTN1, intron 2 of 6)	NC_000017.11	9003087	9244000	240914	1	NTN1	79869	gene-NTN1
NC_000006.12-59330513-59330830	-0.877542	6.837	0.0167921	0.910396	Distal Intergenic	NC_000006.12	58033582	58038293	4712	2	LOC124901336	-1292221	gene-LOC124901336
NC_000005.10-103839351-103839624	-4.03383	3.70141	0.0168934	0.910396	Intron (XR_001742831.2/LOC105379107, intron 3 of 5)	NC_000005.10	103880878	103891397	10520	2	LOC101930276	51773	gene-LOC101930276
NC_000007.14-147085025-147085572	-1.89922	4.8572	0.0168948	0.910396	Intron (XM_017011950.3/CNTNAP2, intron 4 of 13)	NC_000007.14	147080938	147097609	16672	2	CNTNAP2-AS1	12037	gene-CNTNAP2-AS1
NC_000005.10-149644140-149644421	3.80726	3.67162	0.01696	0.910396	Promoter (2-3kb)	NC_000005.10	149637243	149641481	4239	2	LOC124901104	-2660	gene-LOC124901104
NC_000018.10-23665152-23665463	-3.29559	4.24264	0.017006	0.910396	Promoter (2-3kb)	NC_000018.10	23598926	23662911	63986	2	ANKRD29	-2242	gene-ANKRD29
NC_000023.11-23498158-23498538	-3.00729	4.34302	0.0171169	0.910396	Distal Intergenic	NC_000023.11	23507211	23507313	103	2	LOC124905276	8775	gene-LOC124905276
NC_000010.11-34864699-34865079	-1.95609	4.79157	0.0171243	0.910396	Distal Intergenic	NC_000010.11	34815768	34816422	655	1	PARD3-DT	48932	gene-PARD3-DT
NC_000009.12-30161472-30161917	3.07156	4.22054	0.0171725	0.910396	Distal Intergenic	NC_000009.12	30178475	30178577	103	2	LOC124902344	16660	gene-LOC124902344
NC_000020.11-28046241-28046662	-1.24555	5.55709	0.0171916	0.910396	Distal Intergenic	NC_000020.11	28580633	28602665	22033	2	FRG1CP	556003	gene-FRG1CP
NC_000011.10-9087361-9087644	2.21772	4.71781	0.0172842	0.910396	Intron (NM_001170690.3/SCUBE2, intron 2 of 17)	NC_000011.10	9090312	9090379	68	2	MIR5691	2735	gene-MIR5691
NC_000016.10-37101755-37102055	-1.18635	5.72917	0.0173922	0.910396	Distal Intergenic	NC_000016.10	36101116	36102205	1090	1	LOC101929923	1000640	gene-LOC101929923
NC_000010.11-70643826-70644116	3.45924	4.06691	0.0173922	0.910396	Distal Intergenic	NC_000010.11	70672506	70762441	89936	1	ADAMTS14	-28390	gene-ADAMTS14
NC_000002.12-66425693-66426090	3.5754	4.14958	0.0173984	0.910396	Exon (NR_046438.2/MEIS1-AS3, exon 4 of 4)	NC_000002.12	66423342	66433470	10129	2	MEIS1-AS3	7380	gene-MEIS1-AS3
NC_000004.12-16248901-16249352	-3.81101	4.20896	0.017545	0.910396	Intron (NR_027696.1/TAPT1-AS1, intron 2 of 2)	NC_000004.12	16256254	16256601	348	2	RPS21P4	7249	gene-RPS21P4
NC_000011.10-93135341-93135697	-2.21986	4.73212	0.0175888	0.910396	Distal Intergenic	NC_000011.10	93144174	93197991	53818	2	SLC36A4	62294	gene-SLC36A4
NC_000003.12-154591001-154591280	3.88978	3.72626	0.0177234	0.910396	Distal Intergenic	NC_000003.12	154657256	154657763	508	1	DYNLL1P5	-65976	gene-DYNLL1P5
NC_000017.11-28036539-28036919	3.33195	3.99147	0.0177502	0.910396	Intron (XR_934637.4/LOC105371709, intron 2 of 2)	NC_000017.11	28034140	28041720	7581	2	LOC105371709	4801	gene-LOC105371709
NC_000005.10-26470930-26471281	1.65992	5.03792	0.0178627	0.910396	Distal Intergenic	NC_000005.10	26198430	26198502	73	2	TRK-CTT9-1	-272429	gene-TRK-CTT9-1
NC_000022.11-47941360-47941719	3.38484	4.02937	0.0180762	0.910396	Distal Intergenic	NC_000022.11	48044710	48048549	3840	2	LOC124905150	106830	gene-LOC124905150
NC_000016.10-36362875-36363165	-1.31461	5.54782	0.0185566	0.910396	Distal Intergenic	NC_000016.10	36101116	36102205	1090	1	LOC101929923	261760	gene-LOC101929923
NC_000014.9-17176748-17177117	1.37119	5.4204	0.0191617	0.910396	Distal Intergenic	NC_000014.9	16051029	16056779	5751	2	LOC107987204	-1119970	gene-LOC107987204
NC_000019.10-11117358-11117624	2.77005	4.32563	0.0192958	0.910396	Intron (XM_047438831.1/LDLR, intron 11 of 11)	NC_000019.10	11113474	11113534	61	1	MIR6886	3885	gene-MIR6886
NC_000002.12-51335117-51335502	-3.66531	4.09796	0.0193831	0.910396	Intron (NR_135237.1/LOC730100, intron 3 of 10)	NC_000002.12	51330841	51350197	19357	2	LOC105377627	14695	gene-LOC105377627
NC_000001.11-106667769-106668039	-2.38773	4.71361	0.01953	0.910396	Distal Intergenic	NC_000001.11	106748139	106750769	2631	1	LOC124904233	-80100	gene-LOC124904233
NC_000008.11-132752350-132752636	2.3866	4.70232	0.0197678	0.910396	Intron (NM_001382396.1/TMEM71, intron 3 of 9)	NC_000008.11	132775388	132848807	73420	1	PHF20L1	-22752	gene-PHF20L1
NT_187624.1-175753-176378	2.19078	4.71922	0.0199092	0.910396	-	-	-	-	-	-	-	-	-
NC_000007.14-58864405-58865140	-1.05308	5.98595	0.0200423	0.910396	Distal Intergenic	NC_000007.14	57865321	57868449	3129	2	LOC102723842	-995957	gene-LOC102723842
NC_000005.10-39666438-39666911	-1.20374	5.82048	0.0200616	0.910396	Distal Intergenic	NC_000005.10	39718786	39721510	2725	2	INTS6P1	54599	gene-INTS6P1
NC_000005.10-71784066-71784485	-2.15214	4.80382	0.0200848	0.910396	Distal Intergenic	NC_000005.10	71719275	71721045	1771	1	CARTPT	64792	gene-CARTPT
NC_000023.11-36422954-36423300	3.08893	4.2593	0.0201816	0.910396	Intron (NR_110412.1/LOC101928627, intron 4 of 7)	NC_000023.11	36365626	36440292	74667	2	LOC101928627	16992	gene-LOC101928627
NC_000023.11-110405748-110406088	-3.57844	4.02136	0.0201952	0.910396	Intron (NM_001385449.1/RTL9, intron 1 of 3)	NC_000023.11	110194186	110440233	246048	2	AMMECR1	34145	gene-AMMECR1
NC_000007.14-157894913-157895366	-2.56177	4.48635	0.020307	0.910396	Intron (XM_017012475.1/PTPRN2, intron 11 of 21)	NC_000007.14	157854585	157866092	11508	1	PTPRN2-AS1	40329	gene-PTPRN2-AS1
NC_000005.10-60984107-60984409	2.38279	4.50512	0.0203375	0.910396	Intron (NM_174889.5/NDUFAF2, intron 1 of 3)	NC_000005.10	60945205	61153026	207822	1	NDUFAF2	38903	gene-NDUFAF2
NC_000020.11-45966881-45967275	2.24792	4.58848	0.020594	0.910396	Intron (XM_005260504.5/ZNF335, intron 5 of 26)	NC_000020.11	45948660	45972203	23544	2	ZNF335	4928	gene-ZNF335
NC_000007.14-131368389-131368810	-2.92457	4.54924	0.0209839	0.910396	Intron (NM_001145354.2/MKLN1, intron 2 of 18)	NC_000007.14	131339645	131344274	4630	1	LOC124901747	28745	gene-LOC124901747
NC_000005.10-28848796-28849089	1.83424	4.95333	0.0210631	0.910396	Distal Intergenic	NC_000005.10	28926870	28927313	444	1	LSP1P3	-77781	gene-LSP1P3
NC_000001.11-91278404-91278935	-1.59205	5.23342	0.0211774	0.910396	Intron (XM_017000493.1/HFM1, intron 18 of 26)	NC_000001.11	91328242	91330256	2015	1	FEN1P1	-49307	gene-FEN1P1
NC_000005.10-49757559-49757958	1.87669	5.11067	0.0212958	0.910396	Distal Intergenic	NC_000005.10	50396192	50443345	47154	2	EMB	685387	gene-EMB
NC_000019.10-46967252-46967759	2.7721	4.32696	0.021395	0.910396	Intron (XR_002958305.2/ARHGAP35, intron 3 of 6)	NC_000019.10	47019837	47045775	25939	1	NPAS1	-52078	gene-NPAS1
NC_000005.10-176211933-176212264	-2.04375	4.73099	0.021408	0.910396	Distal Intergenic	NC_000005.10	176143085	176199295	56211	2	LOC643201	-12639	gene-LOC643201
NC_000001.11-217789610-217789981	2.43031	4.5303	0.0214273	0.910396	Intron (NM_001375655.1/SPATA17, intron 8 of 10)	NC_000001.11	217781198	217785120	3923	2	SPATA17-AS1	-4491	gene-SPATA17-AS1
NC_000001.11-29158870-29159192	3.405	4.0277	0.0214714	0.910396	Intron (XM_047427714.1/SRSF4, intron 2 of 4)	NC_000001.11	29147743	29181900	34158	2	SRSF4	22708	gene-SRSF4
NC_000001.11-79588622-79588893	-1.53744	5.18981	0.0215737	0.910396	Distal Intergenic	NC_000001.11	79521067	79522468	1402	1	ADH5P2	67556	gene-ADH5P2
NC_000007.14-61781152-61781513	-3.01416	4.35144	0.0216105	0.910396	Distal Intergenic	NC_000007.14	60991902	60993220	1319	2	LOC101060796	-787933	gene-LOC101060796
NC_000007.14-15145721-15146103	-2.64056	4.54165	0.0216565	0.910396	Exon (XR_001744759.1/AGMO, exon 15 of 17)	NC_000007.14	15237156	15312750	75595	1	LOC124901592	-91053	gene-LOC124901592
NC_000007.14-8917549-8917805	3.41528	4.03392	0.0217568	0.910396	Distal Intergenic	NC_000007.14	8564525	8632463	67939	2	LOC105375144	-285087	gene-LOC105375144
NC_000002.12-46132139-46132410	3.09067	4.26068	0.0217632	0.910396	Intron (XM_005264428.2/PRKCE, intron 12 of 15)	NC_000002.12	46246437	46290498	44062	1	LOC101926974	-114027	gene-LOC101926974
NC_000009.12-17467533-17467861	3.36688	4.0326	0.0219006	0.910396	3' UTR	NC_000009.12	17447002	17448615	1614	2	SAMM50P1	-18919	gene-SAMM50P1
NC_000010.11-37718585-37718898	-3.50692	3.98001	0.0221515	0.910396	Distal Intergenic	NC_000010.11	37677073	37680308	3236	2	LOC105376498	-38278	gene-LOC105376498
NC_000005.10-66222154-66222524	-1.98396	4.80924	0.0222681	0.910396	Distal Intergenic	NC_000005.10	66225734	66225924	191	2	LOC124901219	3400	gene-LOC124901219
NC_000023.11-61157888-61158499	1.18751	5.47352	0.0223702	0.910396	Distal Intergenic	NC_000023.11	62884099	62884971	873	2	ZFRP1	1726472	gene-ZFRP1
NC_000016.10-86933083-86933401	2.58571	4.4423	0.022375	0.910396	Distal Intergenic	NC_000016.10	86827914	86828625	712	1	LOC124903746	105170	gene-LOC124903746
NC_000005.10-178338868-178339153	3.79566	3.6801	0.022651	0.910396	Intron (XM_011534692.3/COL23A1, intron 2 of 29)	NC_000005.10	178344817	178345517	701	1	MRPL50P3	-5664	gene-MRPL50P3
NC_000009.12-28112979-28113359	-1.63687	5.03601	0.0228116	0.910396	Intron (XM_047422817.1/LINGO2, intron 5 of 5)	NC_000009.12	27711527	27762387	50861	1	LOC124902135	401453	gene-LOC124902135
NC_000011.10-94172088-94172632	1.91893	4.9157	0.0229102	0.910396	Intron (NM_015368.4/PANX1, intron 2 of 4)	NC_000011.10	94197409	94282221	84813	1	LOC105369435	-24777	gene-LOC105369435
NC_000019.10-24996122-24996465	-1.17028	5.54972	0.0229423	0.910396	Distal Intergenic	NC_000019.10	24177437	24179011	1575	1	LOC124904678	818686	gene-LOC124904678
NC_000005.10-45524205-45524573	-1.16526	5.67675	0.0230567	0.910396	Intron (NM_021072.4/HCN1, intron 2 of 7)	NC_000005.10	45254948	45696380	441433	2	HCN1	171807	gene-HCN1
NC_000008.11-414882-415175	-3.45749	3.9341	0.0230782	0.910396	Intron (NM_012173.4/FBXO25, intron 2 of 8)	NC_000008.11	406958	477967	71010	1	FBXO25	7925	gene-FBXO25
NC_000012.12-23215139-23215521	-2.75172	4.41468	0.0231256	0.910396	Distal Intergenic	NC_000012.12	23175636	23191587	15952	1	LOC101928441	39504	gene-LOC101928441
NC_000003.12-71229403-71229671	3.89419	3.72808	0.0232391	0.910396	Intron (NM_001244814.3/FOXP1, intron 1 of 16)	NC_000003.12	71289758	71305854	16097	1	FOXP1-AS1	-60087	gene-FOXP1-AS1
NC_000005.10-49378175-49378486	-0.890739	6.31024	0.0232513	0.910396	Distal Intergenic	NC_000005.10	50396192	50443345	47154	2	EMB	1064859	gene-EMB
NC_000012.12-108475957-108476277	3.43446	4.06551	0.0233704	0.910396	Promoter (2-3kb)	NC_000012.12	108459425	108473689	14265	2	LINC01498	-2269	gene-LINC01498
NC_000011.10-88651649-88651948	3.25866	3.95505	0.023465	0.910396	Intron (NM_000842.5/GRM5, intron 4 of 8)	NC_000011.10	88504576	88524054	19479	1	GRM5-AS1	147074	gene-GRM5-AS1
NC_000002.12-85570874-85571138	-3.5493	3.99618	0.0235831	0.910396	Distal Intergenic	NC_000002.12	85577586	85582031	4446	1	VAMP8	-6448	gene-VAMP8
NC_000008.11-44314985-44315494	-1.3616	5.62612	0.0236177	0.910396	Distal Intergenic	NC_000008.11	43486730	43510775	24046	1	LOC105379397	828256	gene-LOC105379397
NC_000001.11-216985453-216985815	-4.27955	3.87118	0.0236261	0.910396	Intron (XM_011509265.4/ESRRG, intron 1 of 8)	NC_000001.11	216503246	217137702	634457	2	ESRRG	151887	gene-ESRRG
NC_000010.11-115582545-115582856	-2.35516	4.516	0.0237021	0.910396	Intron (XM_011539589.3/ATRNL1, intron 26 of 27)	NC_000010.11	115904954	115919150	14197	2	LOC105378497	336294	gene-LOC105378497
NC_000002.12-93460590-93460899	-1.15236	5.49579	0.0237267	0.910396	Distal Intergenic	NC_000002.12	94207961	94232956	24996	1	LOC107985915	-747062	gene-LOC107985915
NC_000008.11-114556679-114556953	-3.86777	3.58819	0.0237504	0.910396	Distal Intergenic	NC_000008.11	114318297	114318931	635	2	LOC100420746	-237749	gene-LOC100420746
NC_000003.12-154854587-154854857	-3.61591	4.04373	0.0239135	0.910396	Distal Intergenic	NC_000003.12	154863718	154887414	23697	2	LOC105374170	32557	gene-LOC105374170
NC_000005.10-1298024-1298378	1.05432	5.79279	0.0242456	0.910396	Promoter (2-3kb)	NC_000005.10	1253167	1295068	41902	2	TERT	-2957	gene-TERT
NC_000006.12-50402415-50402706	5.28076	3.04577	0.0242481	0.910396	Distal Intergenic	NC_000006.12	50462041	50464216	2176	1	LOC124901479	-59335	gene-LOC124901479
NC_000023.11-26234339-26234626	2.71085	4.29437	0.0243043	0.910396	Distal Intergenic	NC_000023.11	26216169	26218270	2102	1	MAGEB5	18171	gene-MAGEB5
NC_000010.11-84858805-84859130	2.26825	4.61766	0.0245098	0.910396	Intron (XR_946150.2/LOC105378400, intron 3 of 3)	NC_000010.11	84847235	84874407	27173	1	LOC105378400	11571	gene-LOC105378400
NC_000005.10-118219146-118219414	-3.61933	4.0533	0.0245198	0.910396	Intron (NR_104997.1/LINC02147, intron 2 of 2)	NC_000005.10	118187469	118206975	19507	1	LOC124901051	31678	gene-LOC124901051
NC_000015.10-77416875-77417218	2.57894	4.4562	0.0246937	0.910396	Intron (XM_047433077.1/PEAK1, intron 1 of 12)	NC_000015.10	77420888	77520050	99163	1	HMG20A	-3670	gene-HMG20A
NC_000023.11-2917636-2917956	2.90366	4.11376	0.0247075	0.910396	Exon (XM_047442108.1/ARSD, exon 5 of 10)	NC_000023.11	2903972	2929339	25368	2	ARSD	11383	gene-ARSD
NC_000017.11-37965260-37965532	2.56782	4.41902	0.0247762	0.910396	Distal Intergenic	NC_000017.11	37949729	37962200	12472	2	LOC102723608	-3061	gene-LOC102723608
NC_000012.12-50704671-50704943	-2.35223	4.51407	0.0247935	0.910396	Intron (NM_173602.3/DIP2B, intron 20 of 37)	NC_000012.12	50656973	50657072	100	1	RNU6-238P	47699	gene-RNU6-238P
NC_000023.11-128403120-128403533	3.03011	4.18961	0.0248751	0.910396	Intron (XR_002958819.2/LOC107985698, intron 5 of 6)	NC_000023.11	128322197	128697691	375495	2	LOC107985698	294158	gene-LOC107985698
NC_000006.12-58572227-58572497	-0.774798	6.7057	0.0249029	0.910396	Distal Intergenic	NC_000006.12	58033582	58038293	4712	2	LOC124901336	-533935	gene-LOC124901336
NW_025791766.1-150198-150469	-2.36104	4.52744	0.0249113	0.910396	-	-	-	-	-	-	-	-	-
NC_000006.12-75037882-75038241	-2.65337	4.54709	0.0249748	0.910396	Distal Intergenic	NC_000006.12	75128709	75128782	74	2	SNORD156	90541	gene-SNORD156
NC_000009.12-102039980-102040429	-2.67887	4.56412	0.0250402	0.910396	Distal Intergenic	NC_000009.12	102053863	102055826	1964	2	ARL2BPP7	15397	gene-ARL2BPP7
NC_000006.12-59051183-59051472	-0.829647	7.03831	0.0251073	0.910396	Distal Intergenic	NC_000006.12	58033582	58038293	4712	2	LOC124901336	-1012891	gene-LOC124901336
NC_000017.11-13793645-13794062	2.36922	4.50403	0.0251485	0.910396	Intron (XR_001752797.1/LOC100506974, intron 3 of 3)	NC_000017.11	13776628	13790311	13684	2	LOC107985014	-3335	gene-LOC107985014
NC_000022.11-15005329-15005706	-0.571682	7.88011	0.0252778	0.910396	Distal Intergenic	NC_000022.11	15264489	15278052	13564	1	LOC112268290	-258783	gene-LOC112268290
NC_000002.12-64219324-64219665	3.09303	4.22112	0.025572	0.910396	Distal Intergenic	NC_000002.12	64228401	64252531	24131	1	LOC100507006	-8736	gene-LOC100507006
NC_000020.11-27452132-27452568	-1.66879	5.14092	0.0259681	0.910396	Distal Intergenic	NC_000020.11	28580633	28602665	22033	2	FRG1CP	1150097	gene-FRG1CP
NC_000009.12-108498035-108498341	-3.01549	4.35495	0.0260321	0.910396	Distal Intergenic	NC_000009.12	108043245	108444777	401533	2	LOC105376214	-53259	gene-LOC105376214
NC_000007.14-19817065-19817336	3.45565	4.06386	0.0261088	0.910396	Exon (XR_007060246.1/LOC105379720, exon 5 of 6)	NC_000007.14	19816230	19834730	18501	2	LOC105379720	17394	gene-LOC105379720
NC_000002.12-92697156-92697486	-1.17693	5.46653	0.0262259	0.910396	Distal Intergenic	NC_000002.12	91941133	91942470	1338	1	ACTR3BP2	756024	gene-ACTR3BP2
NC_000005.10-59850673-59851000	-2.18744	4.56008	0.026258	0.910396	Exon (XR_001742414.2/LOC107986350, exon 1 of 2)	NC_000005.10	59832812	59875226	42415	2	LOC107986350	24226	gene-LOC107986350
NC_000008.11-117388923-117389249	2.67255	4.25664	0.0263485	0.910396	Intron (XR_928568.4/LOC105375716, intron 4 of 6)	NC_000008.11	117273754	117311083	37330	1	LOC105375717	115170	gene-LOC105375717
NC_000012.12-60753524-60753811	2.92332	4.11438	0.0263879	0.910396	Distal Intergenic	NC_000012.12	60418022	60418234	213	2	LOC107984481	-335291	gene-LOC107984481
NC_000002.12-42382615-42382925	-3.10394	4.10188	0.0264188	0.910396	Distal Intergenic	NC_000002.12	42335559	42368957	33399	2	COX7A2L	-13659	gene-COX7A2L
NC_000001.11-66628933-66629239	-1.48811	5.22341	0.0264523	0.910396	Intron (NM_001376535.1/SGIP1, intron 3 of 25)	NC_000001.11	66628440	66628517	78	1	MIR3117	494	gene-MIR3117
NC_000011.10-30337633-30337913	-4.04248	3.71108	0.0265052	0.910396	3' UTR	NC_000011.10	30323104	30338223	15120	1	ARL14EP	14530	gene-ARL14EP
NC_000003.12-151981171-151981445	-3.60658	4.04778	0.0265059	0.910396	Distal Intergenic	NC_000003.12	151930552	151969499	38948	2	LOC107986047	-11673	gene-LOC107986047
NC_000002.12-131694847-131695133	-1.03347	5.77825	0.0266217	0.910396	Intron (NR_149014.2/C2orf27A, intron 5 of 5)	NC_000002.12	131637025	131649615	12591	1	LINC01087	57823	gene-LINC01087
NC_000016.10-5445287-5445686	-3.49139	3.96645	0.0268457	0.910396	Intron (XM_017023318.3/RBFOX1, intron 1 of 19)	NC_000016.10	5289142	5289426	285	2	SNRPCP20	-155862	gene-SNRPCP20
NC_000017.11-26594152-26594556	-0.815643	6.47756	0.0268958	0.910396	Distal Intergenic	NC_000017.11	26981692	26982282	591	1	LOC100422478	-387136	gene-LOC100422478
NC_000015.10-37872878-37873150	-3.55572	4.00457	0.0270085	0.910396	Distal Intergenic	NC_000015.10	37934640	38040865	106226	1	TMCO5A	-61490	gene-TMCO5A
NC_000008.11-140099133-140099847	1.74758	5.01542	0.0272068	0.910396	Exon (NR_144431.1/PEG13, exon 1 of 1)	NC_000008.11	140094894	140100535	5642	2	PEG13	688	gene-PEG13
NC_000012.12-91229304-91229628	3.03146	4.19032	0.0272455	0.910396	Distal Intergenic	NC_000012.12	91252444	91253597	1154	2	LOC124903075	23969	gene-LOC124903075
NC_000020.11-36026693-36026993	-2.64421	4.33789	0.0273875	0.910396	Intron (XM_011528590.3/CNBD2, intron 11 of 11)	NC_000020.11	36045618	36050960	5343	2	NORAD	23967	gene-NORAD
NC_000017.11-35670712-35671038	-3.21646	4.17904	0.0274319	0.910396	Exon (NM_001030006.2/AP2B1, exon 15 of 22)	NC_000017.11	35731639	35743521	11883	1	RASL10B	-60601	gene-RASL10B
NW_018654718.1-924554-924970	-3.6669	3.45898	0.0275356	0.910396	-	-	-	-	-	-	-	-	-
NC_000003.12-168751784-168752120	-2.54899	4.47524	0.0275416	0.910396	Intron (NR_021485.2/EGFEM1P, intron 6 of 15)	NC_000003.12	168666484	168667371	888	1	RPSAP33	85301	gene-RPSAP33
NC_000004.12-147868563-147868848	3.4031	4.02615	0.0275788	0.910396	Intron (XR_001741324.2/ARHGAP10, intron 7 of 15)	NC_000004.12	147782595	147782668	74	1	MIR4799	85969	gene-MIR4799
NC_000014.9-16768896-16769202	-2.09516	4.64544	0.0276383	0.910396	Distal Intergenic	NC_000014.9	16051029	16056779	5751	2	LOC107987204	-712118	gene-LOC107987204
NC_000001.11-34335991-34336265	3.04536	4.2285	0.0276739	0.910396	Distal Intergenic	NC_000001.11	34279848	34295948	16101	1	LOC105378639	56144	gene-LOC105378639
NC_000001.11-99607464-99607734	-1.41029	5.24208	0.0277353	0.910396	Distal Intergenic	NC_000001.11	99646113	99694535	48423	1	PALMD	-38379	gene-PALMD
NC_000002.12-69965937-69966241	-2.03831	4.60425	0.027773	0.910396	Intron (NR_170375.1/ASPRV1, intron 7 of 7)	NC_000002.12	69955645	69955747	103	1	LOC124906177	10293	gene-LOC124906177
NC_000003.12-92740107-92740552	-1.37354	5.27791	0.0277765	0.910396	Distal Intergenic	NC_000003.12	93931360	93931845	486	2	HSPE1P17	1191293	gene-HSPE1P17
NC_000001.11-74210663-74211427	-0.998743	6.12567	0.0278175	0.910396	Intron (NM_001199327.2/FPGT-TNNI3K, intron 3 of 23)	NC_000001.11	74198242	74544428	346187	1	FPGT-TNNI3K	12422	gene-FPGT-TNNI3K
NC_000006.12-83019526-83019895	-3.10001	4.09948	0.0278532	0.910396	Intron (XM_017011458.3/UBE3D, intron 7 of 10)	NC_000006.12	82880802	83065841	185040	2	UBE3D	45946	gene-UBE3D
NC_000020.11-46520020-46520280	3.20114	3.91501	0.0281132	0.910396	Distal Intergenic	NC_000020.11	46462313	46513559	51247	2	ZNF334	-6462	gene-ZNF334
NC_000010.11-67107645-67107938	2.9972	4.18113	0.0281277	0.910396	Intron (XM_017016156.2/CTNNA3, intron 3 of 13)	NC_000010.11	66894110	67012153	118044	2	LOC101928961	-95493	gene-LOC101928961
NC_000010.11-48094073-48094476	-1.70835	4.92171	0.0281769	0.910396	Distal Intergenic	NC_000010.11	47958744	47964705	5962	1	LOC124902423	135330	gene-LOC124902423
NC_000023.11-4269667-4270071	2.48543	4.39002	0.0282178	0.910396	Distal Intergenic	NC_000023.11	3929372	3937872	8501	2	FAM239C	-331796	gene-FAM239C
NC_000009.12-88386746-88387127	2.61809	4.44456	0.0282725	0.910396	Promoter (1-2kb)	NC_000009.12	88388444	88478694	90251	1	SPIN1	-1317	gene-SPIN1
NC_000016.10-72384753-72385041	-2.90807	4.27703	0.0284107	0.910396	Intron (NR_126330.2/LINC01572, intron 7 of 13)	NC_000016.10	72376704	72376819	116	1	LOC124903812	8050	gene-LOC124903812
NC_000002.12-12788295-12788573	3.22977	3.90485	0.0284447	0.910396	Distal Intergenic	NC_000002.12	12737367	12737444	78	1	MIR3125	50929	gene-MIR3125
NC_000002.12-45164505-45164813	-2.58876	4.50701	0.0285413	0.910396	Distal Intergenic	NC_000002.12	45116470	45143330	26861	2	LOC107985809	-21176	gene-LOC107985809
NC_000019.10-25585992-25586342	-0.675466	7.04555	0.0286126	0.910396	Distal Intergenic	NC_000019.10	24177437	24179011	1575	1	LOC124904678	1408556	gene-LOC124904678
NC_000008.11-65640221-65640628	-1.70851	5.00564	0.0286629	0.910396	Distal Intergenic	NC_000008.11	65643889	65778598	134710	1	MTFR1	-3261	gene-MTFR1
NW_014040925.1-106361-106643	3.74302	3.62638	0.0288543	0.910396	-	-	-	-	-	-	-	-	-
NC_000005.10-92056844-92057216	2.25913	4.6189	0.0288598	0.910396	Distal Intergenic	NC_000005.10	92324125	92490955	166831	1	LOC105379080	-266909	gene-LOC105379080
NC_000023.11-147422589-147422957	3.4549	4.0631	0.0290236	0.910396	Distal Intergenic	NC_000023.11	147323916	147332153	8238	2	LOC105373348	-90437	gene-LOC105373348
NC_000023.11-9722127-9722389	-3.19445	4.15934	0.0291144	0.910396	Downstream (2-3kb)	NC_000023.11	9737100	9741053	3954	1	LOC105373126	-14711	gene-LOC105373126
NC_000023.11-55301488-55301790	3.19245	3.91005	0.0291481	0.910396	Distal Intergenic	NC_000023.11	55280088	55288786	8699	1	LOC100421746	21401	gene-LOC100421746
NC_000005.10-129837534-129837799	-3.07533	4.07836	0.0292922	0.910396	Distal Intergenic	NC_000005.10	129903979	130186634	282656	1	CHSY3	-66180	gene-CHSY3
NC_000001.11-76731593-76731862	-1.71766	4.83377	0.0293126	0.910396	Distal Intergenic	NC_000001.11	76758124	76779267	21144	2	LINC02567	47405	gene-LINC02567
NC_000006.12-118674191-118674451	4.00777	3.82745	0.0293778	0.910396	Intron (XR_007059726.1/LOC124901388, intron 2 of 2)	NC_000006.12	118664807	118689594	24788	1	LOC124901388	9385	gene-LOC124901388
NC_000016.10-37479727-37480167	0.962536	5.85774	0.0295328	0.910396	Distal Intergenic	NC_000016.10	36101116	36102205	1090	1	LOC101929923	1378612	gene-LOC101929923
NC_000001.11-166298700-166298988	2.91054	4.11822	0.0297203	0.910396	Intron (XR_002958633.2/LOC112268276, intron 1 of 2)	NC_000001.11	166275454	166277636	2183	2	LOC284685	-21065	gene-LOC284685
NC_000017.11-6123204-6123536	2.91054	4.11822	0.0297273	0.910396	3' UTR	NC_000017.11	6069116	6124427	55312	1	WSCD1	54089	gene-WSCD1
NC_000008.11-64572840-64573228	2.09267	4.65012	0.0297406	0.910396	Downstream (1-2kb)	NC_000008.11	64574308	64580012	5705	2	LOC124900252	6784	gene-LOC124900252
NC_000018.10-23293958-23294330	-3.49359	3.95487	0.0299007	0.910396	Intron (XM_047437894.1/TMEM241, intron 14 of 14)	NC_000018.10	23238522	23437961	199440	2	TMEM241	143631	gene-TMEM241
NC_000011.10-32266233-32266553	2.68948	4.25721	0.029944	0.910396	Distal Intergenic	NC_000011.10	32143742	32143912	171	2	SNORA88	-122322	gene-SNORA88
NC_000001.11-248128549-248128823	-3.48014	3.95651	0.0299446	0.910396	Distal Intergenic	NC_000001.11	248121932	248122870	939	1	OR2M1P	6618	gene-OR2M1P
NC_000012.12-61514337-61514707	3.1455	3.86268	0.0299546	0.910396	Distal Intergenic	NC_000012.12	61663447	61702767	39321	2	LOC105369793	188060	gene-LOC105369793
NC_000002.12-91423605-91423912	1.66262	4.95727	0.0300002	0.910396	Distal Intergenic	NC_000002.12	91442056	91444101	2046	2	LOC124905938	20189	gene-LOC124905938
NC_000005.10-20312390-20312770	-1.40325	5.29602	0.0300452	0.910396	Intron (NR_146519.1/CDH18-AS1, intron 1 of 1)	NC_000005.10	20302004	20305825	3822	2	NUP50P3	-6566	gene-NUP50P3
NC_000021.9-35879291-35879619	3.07876	4.21197	0.030062	0.910396	Distal Intergenic	NC_000021.9	35886445	35888427	1983	1	PPP1R2P2	-6826	gene-PPP1R2P2
NC_000003.12-135558785-135559101	3.9146	3.7658	0.0302817	0.910396	Distal Intergenic	NC_000003.12	135354792	135516378	161587	2	LOC105374122	-42408	gene-LOC105374122
NC_000022.11-14210087-14210547	-0.888086	6.11452	0.030392	0.910396	Distal Intergenic	NC_000022.11	15264489	15278052	13564	1	LOC112268290	-1053942	gene-LOC112268290
NC_000020.11-41983918-41984311	2.97573	4.44995	0.0304231	0.910396	Intron (XR_001754611.2/LOC101927182, intron 1 of 5)	NC_000020.11	42014541	42024127	9587	2	LOC105372622	39816	gene-LOC105372622
NC_000012.12-20243308-20243798	-1.98779	4.68784	0.0304288	0.910396	Distal Intergenic	NC_000012.12	20212441	20215309	2869	1	LOC105369687	30868	gene-LOC105369687
NC_000008.11-128598525-128598865	-2.58241	4.50568	0.0305276	0.910396	Distal Intergenic	NC_000008.11	128799894	128810572	10679	2	LOC124902021	211707	gene-LOC124902021
NC_000003.12-131229148-131229520	3.42234	4.03702	0.030529	0.910396	Intron (NM_001146003.2/NEK11, intron 14 of 15)	NC_000003.12	131361845	131365122	3278	1	NUDT16L2P	-132325	gene-NUDT16L2P
NC_000001.11-170481828-170482171	3.28822	3.9451	0.030534	0.910396	Intron (NR_125958.1/GORAB-AS1, intron 1 of 2)	NC_000001.11	170532166	170553834	21669	1	GORAB	-49995	gene-GORAB
NC_000011.10-84389759-84390041	3.28822	3.9451	0.0305559	0.910396	Intron (NM_001377973.1/DLG2, intron 1 of 21)	NC_000011.10	84544932	84546924	1993	2	HNRNPA1P72	156883	gene-HNRNPA1P72
NC_000016.10-12244974-12245445	3.36163	4.03027	0.0305873	0.910396	Intron (XM_047434887.1/SNX29, intron 13 of 13)	NC_000016.10	12297197	12297323	127	2	LOC124900383	51878	gene-LOC124900383
NC_000020.11-40363646-40363951	3.79781	3.68196	0.0307508	0.910396	Distal Intergenic	NC_000020.11	40298148	40312797	14650	2	LOC105372617	-50850	gene-LOC105372617
NC_000011.10-74831664-74831920	-2.85925	4.23805	0.0307654	0.910396	Intron (NM_001098638.2/RNF169, intron 4 of 5)	NC_000011.10	74791047	74794970	3924	2	LOC124902715	-36695	gene-LOC124902715
NC_000012.12-47944913-47945184	-2.79289	4.19187	0.0307734	0.910396	Distal Intergenic	NC_000012.12	47963596	47968878	5283	1	TMEM106C	-18412	gene-TMEM106C
NC_000005.10-19514588-19514913	-1.39171	5.22795	0.0308183	0.910396	Intron (XM_017008930.3/CDH18, intron 9 of 11)	NC_000005.10	19771401	19778705	7305	1	LOC105374672	-256488	gene-LOC105374672
NC_000001.11-170763504-170763855	-2.91953	4.28073	0.0309335	0.910396	Distal Intergenic	NC_000001.11	170805899	170826093	20195	2	LOC124904454	62238	gene-LOC124904454
NC_000010.11-40683369-40683718	-0.929041	6.26871	0.0311312	0.910396	Distal Intergenic	NC_000010.11	42331866	42368045	36180	2	LOC441666	1684327	gene-LOC441666
NC_000001.11-33794269-33794532	3.24161	3.91148	0.031183	0.910396	Intron (XR_007065710.1/LOC124903976, intron 1 of 2)	NC_000001.11	33790991	33805304	14314	1	LOC124903976	3279	gene-LOC124903976
NC_000001.11-83583498-83583823	1.46893	5.15125	0.0312009	0.910396	Intron (NR_119375.1/LINC01725, intron 2 of 2)	NC_000001.11	83572722	83573616	895	1	ARF4P5	10777	gene-ARF4P5
NC_000005.10-116365894-116366200	2.86024	4.07108	0.0312051	0.910396	Downstream (1-2kb)	NC_000005.10	116367416	116374570	7155	2	LOC101927190	8370	gene-LOC101927190
NW_019805497.1-29874-30183	3.24867	3.9502	0.031275	0.910396	-	-	-	-	-	-	-	-	-
NC_000011.10-25979601-25979978	-2.86603	4.25052	0.0312822	0.910396	Distal Intergenic	NC_000011.10	26188808	26663289	474482	1	ANO3	-208830	gene-ANO3
NT_187388.1-121879-122305	-0.557438	7.83132	0.0314455	0.910396	Promoter (<=1kb)	NT_187388.1	122273	135645	13373	1	RNA45SN4	0	gene-RNA45SN4
NC_000001.11-161634897-161635230	-2.14269	4.5312	0.0315369	0.910396	Promoter (2-3kb)	NC_000001.11	161623196	161631963	8768	2	FCGR3B	-2935	gene-FCGR3B
NC_000007.14-58284705-58285114	1.30719	5.33408	0.0315567	0.910396	Distal Intergenic	NC_000007.14	57865321	57868449	3129	2	LOC102723842	-416257	gene-LOC102723842
NC_000001.11-83658622-83658962	-1.17744	5.31375	0.0315861	0.910396	Intron (NR_119375.1/LINC01725, intron 2 of 2)	NC_000001.11	83572722	83573616	895	1	ARF4P5	85901	gene-ARF4P5
NC_000001.11-89503119-89503415	-1.64885	4.96344	0.0316735	0.910396	Distal Intergenic	NC_000001.11	89524338	89597861	73524	1	LRRC8B	-20923	gene-LRRC8B
NC_000001.11-49250297-49250569	2.6257	4.22369	0.0316859	0.910396	Intron (XM_017002595.3/AGBL4, intron 3 of 12)	NC_000001.11	49257411	49269294	11884	1	AGBL4-AS1	-6842	gene-AGBL4-AS1
NC_000001.11-208232999-208233286	3.20325	3.91667	0.031825	0.910396	Intron (NM_025179.4/PLXNA2, intron 1 of 31)	NC_000001.11	208022242	208244384	222143	2	PLXNA2	11098	gene-PLXNA2
NC_000017.11-74850683-74850971	2.85506	4.07955	0.0318928	0.910396	Exon (XM_006721846.5/GRIN2C, exon 4 of 12)	NC_000017.11	74842023	74861532	19510	2	GRIN2C	10561	gene-GRIN2C
NC_000012.12-36957165-36957565	-1.06698	5.56992	0.0322081	0.910396	Distal Intergenic	NC_000012.12	38078179	38086652	8474	2	AK6P2	1129087	gene-AK6P2
NC_000007.14-52836001-52836305	-1.92684	4.65423	0.03252	0.910396	Distal Intergenic	NC_000007.14	52839737	52845021	5285	1	LOC124901805	-3432	gene-LOC124901805
NC_000018.10-16703274-16703531	-1.63949	4.95543	0.0325275	0.910396	Distal Intergenic	NC_000018.10	15313556	15330263	16708	2	LOC644669	-1373012	gene-LOC644669
NC_000001.11-154132007-154132309	-1.71846	4.83114	0.0325329	0.910396	Intron (NM_001159484.1/NUP210L, intron 7 of 37)	NC_000001.11	153992690	154155116	162427	2	NUP210L	22807	gene-NUP210L
NC_000007.14-2938937-2939219	3.66109	3.57268	0.032633	0.910396	Intron (NM_001324281.3/CARD11, intron 7 of 25)	NC_000007.14	2944554	2947087	2534	1	CARD11-AS1	-5335	gene-CARD11-AS1
NC_000011.10-52017030-52017343	-1.12108	5.60465	0.0326779	0.910396	Distal Intergenic	NC_000011.10	50409147	50420631	11485	1	LOC646813	1607884	gene-LOC646813
NC_000004.12-143460474-143460761	3.1758	3.86679	0.0328052	0.910396	Exon (NM_002039.4/GAB1, exon 8 of 10)	NC_000004.12	143424976	143425984	1009	1	RPSAP36	35499	gene-RPSAP36
NC_000002.12-135764755-135765034	3.1758	3.86679	0.0328248	0.910396	Intron (NM_014607.4/UBXN4, intron 6 of 12)	NC_000002.12	135740829	135742644	1816	2	LOC107985946	-22112	gene-LOC107985946
NC_000001.11-190033033-190033312	-3.16009	4.13825	0.0328895	0.910396	Distal Intergenic	NC_000001.11	189989536	189993203	3668	2	LOC647132	-39831	gene-LOC647132
NC_000012.12-20937412-20937829	2.57647	4.41448	0.032916	0.910396	Intron (NM_001371097.1/SLCO1B3-SLCO1B7, intron 13 of 15)	NC_000012.12	20901405	21052255	150851	1	LOC124902894	36008	gene-LOC124902894
NC_000004.12-53593891-53594364	3.8728	3.71536	0.0329338	0.910396	Intron (NR_046827.1/LNX1-AS2, intron 1 of 1)	NC_000004.12	53592956	53605382	12427	1	LNX1-AS2	936	gene-LNX1-AS2
NC_000018.10-30708877-30709209	2.85907	4.07032	0.0329593	0.910396	Distal Intergenic	NC_000018.10	30325739	30386859	61121	2	LOC105372047	-322019	gene-LOC105372047
NC_000015.10-95551118-95551568	2.0287	4.59211	0.033423	0.910396	Distal Intergenic	NC_000015.10	95564367	95592086	27720	1	LOC105370995	-12799	gene-LOC105370995
NC_000010.11-42374636-42374951	-2.80034	4.19646	0.0334562	0.910396	Distal Intergenic	NC_000010.11	42331866	42368045	36180	2	LOC441666	-6592	gene-LOC441666
NC_000001.11-73589241-73589630	1.38482	5.36376	0.033473	0.910396	Distal Intergenic	NC_000001.11	73595057	73607277	12221	2	LOC105378802	17647	gene-LOC105378802
NC_000011.10-64004026-64004391	3.89938	3.72989	0.0338429	0.910396	Intron (NM_014067.4/MACROD1, intron 4 of 10)	NC_000011.10	63986438	63998412	11975	1	OTUB1	17589	gene-OTUB1
NC_000002.12-163254632-163254918	3.74564	3.62733	0.0338513	0.910396	Distal Intergenic	NC_000002.12	163259324	163329419	70096	1	LOC105373727	-4406	gene-LOC105373727
NC_000012.12-67626013-67626388	2.30993	4.45307	0.0339432	0.910396	Distal Intergenic	NC_000012.12	67648745	67665406	16662	1	DYRK2	-22357	gene-DYRK2
NC_000001.11-36704434-36704868	-2.66138	4.34572	0.0341282	0.910396	Promoter (2-3kb)	NC_000001.11	36676241	36702321	26081	2	LOC107984941	-2114	gene-LOC107984941
NC_000006.12-51282836-51283148	-3.29876	3.83478	0.0341336	0.910396	Distal Intergenic	NC_000006.12	51398321	51408679	10359	2	LOC105375085	125531	gene-LOC105375085
NC_000001.11-164793330-164793608	-3.12458	4.12248	0.0341442	0.910396	Intron (NM_001204963.2/PBX1, intron 3 of 8)	NC_000001.11	164769116	164774641	5526	2	PBX1-AS1	-18690	gene-PBX1-AS1
NC_000017.11-48205976-48206315	3.47664	3.45676	0.03422	0.910396	Intron (NM_001075099.2/SKAP1, intron 4 of 12)	NC_000017.11	48211280	48211786	507	2	LSM3P1	5471	gene-LSM3P1
NC_000022.11-15630413-15630707	2.02706	4.59096	0.0342953	0.910396	Intron (NF1P6/NF1P6, intron 1 of 9)	NC_000022.11	15622601	15632050	9450	2	NF1P6	1343	gene-NF1P6
NC_000012.12-6837019-6837477	2.2879	4.44698	0.0343723	0.910396	Exon (NM_014262.5/P3H3, exon 10 of 15)	NC_000012.12	6840925	6847393	6469	1	GNB3	-3448	gene-GNB3
NC_000007.14-154471047-154471331	-3.08371	4.08321	0.0344177	0.910396	Intron (NM_001364497.2/DPP6, intron 3 of 26)	NC_000007.14	154614946	154624869	9924	2	LOC105375581	153538	gene-LOC105375581
NC_000002.12-55006974-55007511	-1.90772	4.75809	0.0344553	0.910396	Intron (NM_007008.3/RTN4, intron 1 of 6)	NC_000002.12	55080205	55087072	6868	1	LOC105374662	-72694	gene-LOC105374662
NC_000016.10-31219492-31219765	2.93257	4.10756	0.0344777	0.910396	Promoter (2-3kb)	NC_000016.10	31215962	31217135	1174	2	PYDC1	-2358	gene-PYDC1
NC_000009.12-41272358-41272996	-1.07698	5.53391	0.0346606	0.910396	Exon (LOC107986999/LOC107986999, exon 1 of 1)	NC_000009.12	41270015	41274031	4017	2	LOC105376060	1035	gene-LOC105376060
NC_000010.11-36321252-36321509	-2.32749	4.50314	0.0346947	0.910396	Distal Intergenic	NC_000010.11	36438661	36438788	128	1	LOC124900298	-117152	gene-LOC124900298
NC_000021.9-41012197-41012471	2.79605	4.03905	0.034769	0.910396	Distal Intergenic	NC_000021.9	41141500	41148064	6565	2	LINC00323	135593	gene-LINC00323
NC_000005.10-136664927-136665301	3.24657	3.94939	0.034773	0.910396	Distal Intergenic	NC_000005.10	136753815	136756157	2343	1	CTB-1I21.1	-88514	gene-CTB-1I21.1
NC_000016.10-31225472-31225797	-3.56546	3.39501	0.0348457	0.910396	3' UTR	NC_000016.10	31215962	31217135	1174	2	PYDC1	-8338	gene-PYDC1
NC_000023.11-61837110-61837442	1.44883	5.21395	0.0348553	0.910396	Distal Intergenic	NC_000023.11	62884099	62884971	873	2	ZFRP1	1047529	gene-ZFRP1
NC_000003.12-93204153-93204450	-2.11313	4.51194	0.0349938	0.910396	Distal Intergenic	NC_000003.12	93931360	93931845	486	2	HSPE1P17	727395	gene-HSPE1P17
NT_187555.1-113287-113675	-4.18347	3.82314	0.035034	0.910396	-	-	-	-	-	-	-	-	-
NC_000003.12-127204891-127205425	-2.4327	4.56593	0.0350516	0.910396	Distal Intergenic	NC_000003.12	127193131	127198185	5055	1	C3orf56	11761	gene-C3orf56
NT_167209.1-129135-129786	0.499634	8.09301	0.0350531	0.910396	Distal Intergenic	NT_167209.1	73517	113209	39693	2	LOC105379417	-15927	gene-LOC105379417
NC_000016.10-67625263-67625608	-1.90796	4.75316	0.0351042	0.910396	Intron (NM_001191022.2/CTCF, intron 5 of 9)	NC_000016.10	67645144	67657569	12426	1	CARMIL2	-19536	gene-CARMIL2
NC_000010.11-69084382-69084702	2.4056	4.32463	0.0352304	0.910396	Promoter (2-3kb)	NC_000010.11	69087603	69104811	17209	1	SRGN	-2901	gene-SRGN
NC_000010.11-41235087-41235349	-1.24642	5.36174	0.0352569	0.910396	Distal Intergenic	NC_000010.11	42331866	42368045	36180	2	LOC441666	1132696	gene-LOC441666
NC_000005.10-5412741-5413040	-1.08555	5.54346	0.0355015	0.910396	Exon (XR_002956209.2/LOC101929200, exon 3 of 3)	NC_000005.10	5258550	5422129	163580	2	LOC101929200	9089	gene-LOC101929200
NC_000001.11-153351646-153352048	1.504	5.01865	0.0355208	0.910396	Promoter (2-3kb)	NC_000001.11	153330120	153348841	18722	2	PGLYRP4	-2806	gene-PGLYRP4
NC_000006.12-78767984-78768390	3.26587	3.96071	0.0356234	0.910396	Distal Intergenic	NC_000006.12	78849291	78867490	18200	2	LOC107986613	99100	gene-LOC107986613
NC_000007.14-63216173-63216507	3.43585	4.08235	0.0356339	0.910396	Distal Intergenic	NC_000007.14	63175940	63176019	80	2	LOC124901826	-40155	gene-LOC124901826
NC_000007.14-127570433-127570744	-2.19047	4.55701	0.0356771	0.910396	Intron (XR_007060511.1/LOC105375490, intron 1 of 4)	NC_000007.14	127580628	127585596	4969	2	GCC1	14852	gene-GCC1
NC_000002.12-158965808-158966096	-3.97451	3.65635	0.0356881	0.910396	Promoter (2-3kb)	NC_000002.12	158968640	159232659	264020	1	TANC1	-2544	gene-TANC1
NC_000020.11-49222820-49223117	-2.59312	4.29556	0.0357553	0.910396	Exon (NM_001348187.2/DDX27, exon 3 of 22)	NC_000020.11	49219416	49244073	24658	1	DDX27	3405	gene-DDX27
NC_000001.11-83257601-83257991	-1.46197	5.21067	0.0357635	0.910396	Distal Intergenic	NC_000001.11	83287154	83313866	26713	1	LOC105378816	-29163	gene-LOC105378816
NC_000011.10-53773087-53773613	-1.07511	5.48992	0.0358592	0.910396	Distal Intergenic	NC_000011.10	54603069	54603998	930	2	OR4C46	830385	gene-OR4C46
NC_000011.10-76153006-76153372	2.25792	4.41745	0.0361143	0.910396	Distal Intergenic	NC_000011.10	76209827	76211532	1706	1	LOC112268079	-56455	gene-LOC112268079
NC_000023.11-7583524-7584213	-1.62696	5.03563	0.0361758	0.910396	Distal Intergenic	NC_000023.11	7593683	7615263	21581	1	LOC124905241	-9470	gene-LOC124905241
NC_000009.12-73711953-73712243	-1.83984	4.71396	0.0361888	0.910396	Distal Intergenic	NC_000009.12	73648890	73649842	953	1	LOC100422376	63064	gene-LOC100422376
NC_000020.11-51094375-51094764	-1.71733	4.92134	0.0362058	0.910396	Distal Intergenic	NC_000020.11	51117390	51143022	25633	1	LOC105372661	-22626	gene-LOC105372661
NC_000012.12-45122347-45122680	2.48196	4.35772	0.0362334	0.910396	Distal Intergenic	NC_000012.12	45062618	45065411	2794	2	RACGAP1P1	-56937	gene-RACGAP1P1
NC_000006.12-9568267-9568738	1.42159	5.19597	0.036254	0.910396	Distal Intergenic	NC_000006.12	9697235	9698141	907	1	LOC124901484	-128497	gene-LOC124901484
NC_000017.11-15402730-15403114	-2.60286	4.30776	0.0363272	0.910396	Distal Intergenic	NC_000017.11	15303812	15343671	39860	2	TEKT3	-59060	gene-TEKT3
NC_000011.10-52332940-52333226	-1.21147	5.28223	0.0363769	0.910396	Distal Intergenic	NC_000011.10	50409147	50420631	11485	1	LOC646813	1923794	gene-LOC646813
NC_000016.10-67080523-67080995	-1.8758	4.74044	0.0363877	0.910396	Intron (NM_001368707.1/CBFB, intron 3 of 4)	NC_000016.10	67109941	67148544	38604	1	PHAF1	-28946	gene-PHAF1
NC_000011.10-52072339-52072674	-0.999962	5.86071	0.0366014	0.910396	Distal Intergenic	NC_000011.10	50409147	50420631	11485	1	LOC646813	1663193	gene-LOC646813
NC_000001.11-153018258-153018695	1.82281	4.83812	0.0366137	0.910396	Intron (XR_922151.2/LOC105371446, intron 2 of 2)	NC_000001.11	153012482	153012614	133	2	LOC124900435	-5645	gene-LOC124900435
NC_000005.10-96905956-96906343	2.28689	4.44635	0.0367097	0.910396	Intron (NM_001130140.2/ERAP2, intron 13 of 18)	NC_000005.10	96760813	96935854	175042	2	ERAP1	29511	gene-ERAP1
NC_000005.10-7181514-7181805	1.57332	4.97507	0.0367216	0.910396	Distal Intergenic	NC_000005.10	7226159	7230648	4490	2	LOC124900935	48843	gene-LOC124900935
NC_000017.11-22142451-22142775	-1.91919	4.88033	0.0368757	0.910396	Distal Intergenic	NC_000017.11	22202995	22205156	2162	1	UBBP4	-60220	gene-UBBP4
NC_000009.12-72967695-72968478	1.63553	5.01201	0.0370043	0.910396	Distal Intergenic	NC_000009.12	72900671	72953053	52383	2	ALDH1A1	-14643	gene-ALDH1A1
NC_000003.12-8435846-8436286	2.99772	4.19485	0.0370108	0.910396	Intron (NR_033378.1/LMCD1-AS1, intron 3 of 3)	NC_000003.12	8221147	8501658	280512	2	LMCD1-AS1	65372	gene-LMCD1-AS1
NC_000006.12-69384458-69384760	3.03008	4.17658	0.0370309	0.910396	Intron (NM_001704.3/ADGRB3, intron 31 of 31)	NC_000006.12	69745802	69747055	1254	1	GAPDHP42	-361042	gene-GAPDHP42
NC_000009.12-124100483-124100787	3.03008	4.17658	0.037033	0.910396	Distal Intergenic	NC_000009.12	124035648	124084362	48715	1	LOC107987037	64836	gene-LOC107987037
NC_000020.11-26716302-26716578	1.92091	4.67657	0.0373106	0.910396	Distal Intergenic	NC_000020.11	26249854	26251588	1735	2	LOC124904967	-464715	gene-LOC124904967
NC_000013.11-27352941-27353232	3.09484	3.82685	0.0373506	0.910396	Distal Intergenic	NC_000013.11	27366912	27374784	7873	2	LOC105370126	21552	gene-LOC105370126
NC_000023.11-6399711-6399980	3.09484	3.82685	0.0373642	0.910396	Distal Intergenic	NC_000023.11	6383906	6383963	58	2	MIR4770	-15749	gene-MIR4770
NC_000009.12-107931327-107931596	-2.68954	4.3612	0.0374105	0.910396	Distal Intergenic	NC_000009.12	107963661	107964075	415	2	RPS15AP27	32479	gene-RPS15AP27
NC_000006.12-44701256-44701585	-2.73903	4.15369	0.0374532	0.910396	Distal Intergenic	NC_000006.12	44727936	44833110	105175	1	LOC101929770	-26351	gene-LOC101929770
NC_000017.11-26942679-26943073	-1.96887	4.67805	0.0375728	0.910396	Distal Intergenic	NC_000017.11	26981692	26982282	591	1	LOC100422478	-38619	gene-LOC100422478
NC_000007.14-136053667-136054079	-1.99324	4.70338	0.0375784	0.910396	Intron (XR_007060546.1/LOC105375523, intron 3 of 5)	NC_000007.14	135980947	136439965	459019	1	LOC105375523	72721	gene-LOC105375523
NC_000007.14-59514349-59514629	-1.28144	5.27537	0.0377687	0.910396	Distal Intergenic	NC_000007.14	60991902	60993220	1319	2	LOC101060796	1478591	gene-LOC101060796
NC_000006.12-61780500-61780833	3.24569	3.91313	0.0377866	0.910396	Intron (NR_146870.2/KHDRBS2, intron 6 of 15)	NC_000006.12	61542670	62286225	743556	2	KHDRBS2	505392	gene-KHDRBS2
NC_000012.12-7999675-7999951	3.2457	3.91313	0.0378173	0.910396	Distal Intergenic	NC_000012.12	7963614	7967021	3408	2	LOC124902871	-32655	gene-LOC124902871
NC_000001.11-107874133-107874485	-1.875	4.72868	0.0378818	0.910396	Intron (XM_024450319.2/VAV3, intron 2 of 26)	NC_000001.11	107897223	107897304	82	1	MIR7852	-22738	gene-MIR7852
NC_000007.14-145091810-145092094	-3.55326	4.0079	0.0380551	0.910396	Distal Intergenic	NC_000007.14	145004927	145006344	1418	1	EI24P4	86884	gene-EI24P4
NC_000007.14-19454316-19454855	1.68162	4.86854	0.0380923	0.910396	Distal Intergenic	NC_000007.14	19380944	19405903	24960	1	LOC105375179	73373	gene-LOC105375179
NC_000011.10-12741727-12742046	1.65852	4.93629	0.0381966	0.910396	Intron (NM_021961.6/TEAD1, intron 2 of 12)	NC_000011.10	12674421	12944737	270317	1	TEAD1	67307	gene-TEAD1
NC_000005.10-6021884-6022174	1.97779	4.83557	0.0383836	0.910396	Distal Intergenic	NC_000005.10	5788278	5796273	7996	1	LOC105374636	233607	gene-LOC105374636
NC_000012.12-46912083-46912386	3.20501	3.91832	0.0383893	0.910396	Distal Intergenic	NC_000012.12	46941490	46949228	7739	1	LOC124902924	-29104	gene-LOC124902924
NC_000002.12-31500202-31500510	-2.42254	4.39264	0.0384981	0.910396	Distal Intergenic	NC_000002.12	31334321	31414742	80422	2	XDH	-85461	gene-XDH
NC_000012.12-92809603-92809926	-1.96778	4.55363	0.0385047	0.910396	Intron (NM_003566.4/EEA1, intron 17 of 28)	NC_000012.12	92777600	92777936	337	1	LOC124902984	32004	gene-LOC124902984
NC_000004.12-149011084-149011397	2.74826	3.9941	0.0386348	0.910396	Intron (XR_001741441.2/LOC107986195, intron 3 of 3)	NC_000004.12	148940946	148942378	1433	2	LOC105377480	-68707	gene-LOC105377480
NC_000005.10-54344388-54344740	2.74608	4.33251	0.0386426	0.910396	Intron (NR_126379.1/LINC01033, intron 1 of 4)	NC_000005.10	54320944	54415125	94182	1	LINC01033	23445	gene-LINC01033
NC_000012.12-7063870-7064230	-2.79976	4.19947	0.0386911	0.910396	Intron (NM_001346850.2/C1S, intron 3 of 10)	NC_000012.12	7060718	7071032	10315	1	C1S	3153	gene-C1S
NC_000006.12-88052321-88052627	-3.3565	3.87678	0.0387314	0.910396	Intron (XM_011536160.3/SPACA1, intron 1 of 6)	NC_000006.12	88046901	88066838	19938	1	SPACA1	5421	gene-SPACA1
NC_000005.10-22439529-22439883	1.39776	5.26168	0.038768	0.910396	Intron (NM_001364104.2/CDH12, intron 2 of 13)	NC_000005.10	22573706	22589298	15593	1	LOC105374681	-133823	gene-LOC105374681
NC_000001.11-163582182-163582585	1.97395	4.72612	0.0394835	0.910396	Distal Intergenic	NC_000001.11	163735514	163825651	90138	1	LOC124904447	-152929	gene-LOC124904447
NC_000011.10-41132090-41132394	-5.32446	3.02807	0.0395059	0.910396	Intron (XM_011520238.4/LRRC4C, intron 2 of 7)	NC_000011.10	40114199	41459652	1345454	2	LRRC4C	327258	gene-LRRC4C
NC_000002.12-215155400-215155672	-3.01639	4.04022	0.039562	0.910396	Distal Intergenic	NC_000002.12	214931542	215138626	207085	2	ABCA12	-16775	gene-ABCA12
NC_000012.12-115356288-115356598	2.37101	4.29108	0.0396557	0.910396	Promoter (1-2kb)	NC_000012.12	115270029	115355038	85010	2	LOC124903082	-1251	gene-LOC124903082
NC_000008.11-58424766-58426057	-0.92157	6.36993	0.0398779	0.910396	Exon (LOC100421822/LOC100421822, exon 2 of 2)	NC_000008.11	58424993	58426850	1858	2	LOC100421822	793	gene-LOC100421822
NC_000011.10-5256425-5256741	-3.43581	3.32231	0.0399288	0.910396	Promoter (1-2kb)	NC_000011.10	5253188	5254781	1594	2	HBG2	-1645	gene-HBG2
NC_000016.10-49949903-49950190	-3.4358	3.32231	0.0400281	0.910396	Distal Intergenic	NC_000016.10	50025225	50037081	11857	1	CNEP1R1	-75035	gene-CNEP1R1
NC_000005.10-39023921-39024220	1.07155	5.50589	0.0401015	0.910396	Intron (NM_001285439.2/RICTOR, intron 2 of 38)	NC_000005.10	38937920	39074399	136480	2	RICTOR	50179	gene-RICTOR
NC_000005.10-26344873-26345132	-1.57649	4.91809	0.0401605	0.910396	Distal Intergenic	NC_000005.10	26198430	26198502	73	2	TRK-CTT9-1	-146372	gene-TRK-CTT9-1
NC_000008.11-86751041-86751881	-1.35989	5.2048	0.0402172	0.910396	Distal Intergenic	NC_000008.11	86574179	86743634	169456	2	CNGB3	-7408	gene-CNGB3
NC_000013.11-84233336-84233730	3.22832	3.91738	0.0402836	0.910396	Intron (NR_046871.1/LINC00333, intron 1 of 6)	NC_000013.11	84140602	84606768	466167	1	LINC00333	92735	gene-LINC00333
NC_000010.11-44097473-44097759	-3.08375	4.08988	0.0403239	0.910396	Distal Intergenic	NC_000010.11	44105585	44130453	24869	1	LOC124902543	-7826	gene-LOC124902543
NC_000001.11-235172914-235173170	3.00187	3.78037	0.040389	0.910396	Intron (XM_047422533.1/ARID4B, intron 12 of 13)	NC_000001.11	235131183	235161250	30068	2	RBM34	-11665	gene-RBM34
NC_000023.11-60195033-60195311	-3.34161	3.85924	0.0404999	0.910396	Distal Intergenic	NC_000023.11	57984605	57986331	1727	1	KRT8P17	2210429	gene-KRT8P17
NT_187539.1-132380-132811	-2.12887	4.67145	0.0405946	0.910396	-	-	-	-	-	-	-	-	-
NC_000005.10-95932700-95932993	2.80233	4.03117	0.0406103	0.910396	5' UTR	NC_000005.10	95885098	95961851	76754	2	ELL2	28858	gene-ELL2
NC_000008.11-45353471-45353979	-1.33666	5.18791	0.0407159	0.910396	Distal Intergenic	NC_000008.11	46616785	46617434	650	2	LOC124901941	1263455	gene-LOC124901941
NC_000008.11-75643479-75643848	-1.82031	4.69698	0.0409341	0.910396	Distal Intergenic	NC_000008.11	75407649	75566834	159186	1	HNF4G	235831	gene-HNF4G
NC_000003.12-148394127-148394433	3.07644	3.81647	0.0409776	0.910396	Intron (NR_146712.1/LINC02046, intron 4 of 4)	NC_000003.12	148383842	148409774	25933	2	LOC105374147	15341	gene-LOC105374147
NC_000009.12-106767389-106767671	-3.14809	3.72854	0.0410466	0.910396	Distal Intergenic	NC_000009.12	106860158	107013634	153477	1	ZNF462	-92487	gene-ZNF462
NC_000002.12-91746535-91746898	-2.0986	4.49599	0.0410899	0.910396	Distal Intergenic	NC_000002.12	91775342	91782127	6786	1	GGT8P	-28444	gene-GGT8P
NC_000011.10-26242826-26243137	-1.99304	4.6985	0.0411197	0.910396	Intron (NM_001313726.2/ANO3, intron 1 of 27)	NC_000011.10	26285585	26288007	2423	2	ANO3-AS1	44870	gene-ANO3-AS1
NC_000014.9-73885767-73886051	2.94969	3.73118	0.0412718	0.910396	Promoter (<=1kb)	NC_000014.9	73886859	73932521	45663	1	ZNF410	-808	gene-ZNF410
NC_000019.10-47949933-47950202	0.789089	6.62731	0.0412728	0.910396	Promoter (<=1kb)	NC_000019.10	47950296	47950414	119	1	SNAR-C3	-94	gene-SNAR-C3
NC_000001.11-174634013-174634275	2.26806	4.42376	0.041283	0.910396	Intron (NM_001366447.1/RABGAP1L, intron 13 of 20)	NC_000001.11	174756478	174757203	726	2	BANF1P4	122928	gene-BANF1P4
NC_000008.11-141104811-141105078	1.80811	4.73042	0.0412985	0.910396	Distal Intergenic	NC_000008.11	141128589	141195804	67216	1	DENND3	-23511	gene-DENND3
NC_000021.9-21112019-21112275	3.72161	3.63125	0.0413414	0.910396	Intron (NM_001352596.2/NCAM2, intron 1 of 11)	NC_000021.9	20998409	21543329	544921	1	NCAM2	113611	gene-NCAM2
NC_000020.11-60583631-60583896	-2.61068	4.3064	0.0413603	0.910396	Distal Intergenic	NC_000020.11	60564562	60564625	64	1	MIR548AG2	19070	gene-MIR548AG2
NC_000003.12-29327583-29327845	3.72161	3.63125	0.0413661	0.910396	Intron (XM_005265062.2/RBMS3, intron 1 of 12)	NC_000003.12	29281071	30010395	729325	1	RBMS3	46513	gene-RBMS3
NC_000010.11-40204334-40204613	-0.411469	8.87137	0.0413703	0.910396	Distal Intergenic	NC_000010.11	38175671	38214345	38675	1	CCNYL4	2028664	gene-CCNYL4
NC_000005.10-148635998-148636260	-2.80351	4.20175	0.0414473	0.910396	Intron (NM_001040169.2/HTR4, intron 1 of 5)	NC_000005.10	148451032	148654527	203496	2	HTR4	18267	gene-HTR4
NC_000001.11-122637079-122637350	-0.682928	6.92187	0.0416919	0.910396	Distal Intergenic	NC_000001.11	121519112	121571888	52777	1	EMBP1	1117968	gene-EMBP1
NC_000014.9-28332035-28332374	2.3689	4.28973	0.041941	0.910396	Distal Intergenic	NC_000014.9	28578111	28606110	28000	1	LOC107984684	-245737	gene-LOC107984684
NC_000001.11-225590579-225590886	2.90921	4.10544	0.0419452	0.910396	Intron (XM_024448316.2/ENAH, intron 1 of 14)	NC_000001.11	225486829	225653878	167050	2	ENAH	62992	gene-ENAH
NC_000011.10-49808423-49808792	2.61648	4.21807	0.042204	0.910396	Exon (NR_027044.1/GRM5P1, exon 6 of 7)	NC_000011.10	49849615	49852499	2885	1	LOC100652976	-40823	gene-LOC100652976
NC_000001.11-39814881-39815218	2.20382	4.38882	0.0422221	0.910396	Distal Intergenic	NC_000001.11	39824146	39837955	13810	1	LOC105378667	-8928	gene-LOC105378667
NC_000001.11-192096660-192097017	1.85962	4.75392	0.0422691	0.910396	Distal Intergenic	NC_000001.11	192106249	192123264	17016	1	LOC105371661	-9232	gene-LOC105371661
NC_000002.12-103382201-103382495	3.18411	3.90674	0.0424014	0.910396	Distal Intergenic	NC_000002.12	103494215	103496367	2153	1	CRLF3P1	-111720	gene-CRLF3P1
NC_000009.12-42234808-42235094	-1.61043	4.85229	0.0425028	0.910396	Promoter (1-2kb)	NC_000009.12	42224436	42233475	9040	2	LOC112268036	-1334	gene-LOC112268036
NC_000007.14-523679-524046	-3.08671	4.08883	0.042656	0.910396	Promoter (2-3kb)	NC_000007.14	497258	520700	23443	2	PDGFA	-2980	gene-PDGFA
NC_000005.10-23744322-23744619	1.41574	5.04495	0.0426687	0.910396	Exon (XR_007059096.1/LOC124901158, exon 2 of 2)	NC_000005.10	23744105	23747021	2917	2	LOC124901158	2402	gene-LOC124901158
NC_000019.10-26288066-26288603	0.542303	7.47045	0.0428343	0.910396	Distal Intergenic	NC_000019.10	27681072	27687970	6899	2	LOC105372345	1399367	gene-LOC105372345
NT_187576.1-127768-128132	2.91478	4.1212	0.0429086	0.910396	-	-	-	-	-	-	-	-	-
NC_000005.10-49829939-49830229	-0.96715	5.86937	0.0430807	0.910396	Distal Intergenic	NC_000005.10	50396192	50443345	47154	2	EMB	613116	gene-EMB
NC_000021.9-9956315-9956649	-1.64297	4.8746	0.0431252	0.910396	Distal Intergenic	NC_000021.9	9972474	9986333	13860	2	LOC105372734	29684	gene-LOC105372734
NC_000012.12-35476967-35477241	-1.92139	4.64785	0.04313	0.910396	Distal Intergenic	NC_000012.12	34230379	34250265	19887	1	AK6P1	1246589	gene-AK6P1
NC_000008.11-112595115-112595428	-3.4219	3.31544	0.0431759	0.910396	Intron (NM_198124.2/CSMD3, intron 23 of 71)	NC_000008.11	112563875	112563976	102	2	LOC124902087	-31140	gene-LOC124902087
NC_000017.11-18969477-18969848	3.372	3.39298	0.0432055	0.910396	3' UTR	NC_000017.11	18950676	19022565	71890	1	SLC5A10	18802	gene-SLC5A10
NC_000009.12-4453461-4453746	2.42583	4.31907	0.0432188	0.910396	Intron (XM_047422890.1/GLIS3, intron 1 of 11)	NC_000009.12	3824127	4490465	666339	2	GLIS3	36719	gene-GLIS3
NC_000008.11-136735395-136735751	2.84062	4.0712	0.0433632	0.910396	Intron (NR_147196.1/LINC02055, intron 2 of 5)	NC_000008.11	136805207	136809905	4699	1	LOC124902073	-69456	gene-LOC124902073
NC_000009.12-34359761-34360163	2.32061	4.47835	0.0433764	0.910396	Distal Intergenic	NC_000009.12	34366666	34376898	10233	2	MYORG	16735	gene-MYORG
NC_000008.11-47203575-47203866	2.96087	3.72472	0.0434175	0.910396	Distal Intergenic	NC_000008.11	47189307	47193262	3956	1	LOC100287846	14269	gene-LOC100287846
NC_000001.11-110533180-110533522	-1.52031	4.96329	0.0434521	0.910396	Distal Intergenic	NC_000001.11	110525453	110526827	1375	1	LOC124904292	7728	gene-LOC124904292
NW_009646199.1-70373-70910	-1.12247	5.42434	0.0434671	0.910396	-	-	-	-	-	-	-	-	-
NC_000002.12-66776441-66776836	-1.87125	4.61222	0.0434846	0.910396	Distal Intergenic	NC_000002.12	66819925	66821517	1593	2	DNMT3AP1	44681	gene-DNMT3AP1
NC_000001.11-174812057-174812392	2.83772	4.08195	0.0435011	0.910396	Intron (NM_001366447.1/RABGAP1L, intron 19 of 20)	NC_000001.11	174849474	174850241	768	2	NDUFAF4P4	37849	gene-NDUFAF4P4
NC_000002.12-41154884-41155146	-3.28012	3.80632	0.0435066	0.910396	Promoter (1-2kb)	NC_000002.12	41156565	41157555	991	1	HNRNPA1P57	-1419	gene-HNRNPA1P57
NC_000016.10-82566934-82567344	-1.73831	4.74454	0.0435208	0.910396	Intron (XR_243484.3/LOC101928392, intron 2 of 2)	NC_000016.10	82545071	82575518	30448	2	LOC101928392	8174	gene-LOC101928392
NC_000011.10-45177110-45177382	-1.64724	4.78377	0.043525	0.910396	Intron (NM_001359633.2/PRDM11, intron 2 of 7)	NC_000011.10	45106485	45146783	40299	2	LOC105376652	-30328	gene-LOC105376652
NC_000006.12-44518787-44519610	1.20878	5.26783	0.0437643	0.910396	Intron (XR_926838.2/LOC105375074, intron 2 of 2)	NC_000006.12	44510223	44527532	17310	1	LOC105375074	8565	gene-LOC105375074
NC_000001.11-62992750-62993157	1.20878	5.26783	0.0438362	0.910396	Distal Intergenic	NC_000001.11	63000497	63012471	11975	2	LINC01739	19314	gene-LINC01739
NC_000021.9-20779298-20779579	3.02938	3.76951	0.0439293	0.910396	Intron (NR_024090.2/LINC00320, intron 5 of 7)	NC_000021.9	20742590	20803108	60519	2	LINC00320	23529	gene-LINC00320
NC_000010.11-42865900-42866606	1.92788	4.83136	0.043953	0.910396	Distal Intergenic	NC_000010.11	42871521	42874060	2540	1	LINC02623	-4915	gene-LINC02623
NC_000012.12-61118187-61118478	2.35674	4.2912	0.0441131	0.910396	Distal Intergenic	NC_000012.12	61230943	61232952	2010	2	PGBD3P1	114474	gene-PGBD3P1
NC_000006.12-41386532-41387092	2.51128	4.37873	0.044188	0.910396	Distal Intergenic	NC_000006.12	41381392	41383128	1737	2	LOC100505711	-3405	gene-LOC100505711
NC_000014.9-70335773-70336088	2.7849	4.03284	0.0442728	0.910396	Intron (NM_001204090.2/COX16, intron 1 of 2)	NC_000014.9	70345135	70350423	5289	1	LOC124903340	-9047	gene-LOC124903340
NC_000010.11-100499388-100499679	2.5834	4.18339	0.0442898	0.910396	Exon (NM_015490.4/SEC31B, exon 12 of 26)	NC_000010.11	100486647	100519861	33215	2	SEC31B	20182	gene-SEC31B
NC_000002.12-138233356-138233626	-2.90788	3.96968	0.0443655	0.910396	Distal Intergenic	NC_000002.12	138278522	138279547	1026	1	RPL15P5	-44896	gene-RPL15P5
NC_000008.11-44725476-44725754	-1.68127	4.80467	0.044556	0.910396	Distal Intergenic	NC_000008.11	43486730	43510775	24046	1	LOC105379397	1238747	gene-LOC105379397
NC_000007.14-55624806-55625070	2.08998	4.48575	0.0445729	0.910396	Distal Intergenic	NC_000007.14	55638193	55638915	723	2	CDC42P2	13845	gene-CDC42P2
NC_000005.10-38255932-38256223	1.6057	5.00571	0.0446407	0.910396	Promoter (2-3kb)	NC_000005.10	38258559	38465480	206922	1	EGFLAM	-2336	gene-EGFLAM
NC_000007.14-25985126-25985485	-3.35341	3.87059	0.0447248	0.910396	Intron (XR_927122.3/LOC105375199, intron 3 of 3)	NC_000007.14	25949919	25949986	68	2	MIR148A	-35141	gene-MIR148A
NC_000011.10-51652742-51653156	-0.960028	5.73344	0.0447437	0.910396	Distal Intergenic	NC_000011.10	50409147	50420631	11485	1	LOC646813	1243596	gene-LOC646813
NC_000012.12-56978178-56978449	-3.35341	3.87059	0.0447512	0.910396	Exon (XR_007063332.1/LOC124902945, exon 2 of 2)	NC_000012.12	56994492	56998877	4386	1	GPR182	-16043	gene-GPR182
NT_187383.1-513002-513294	-5.12688	2.92492	0.044795	0.910396	Intron (LOC102723945/LOC102723945, intron 1 of 9)	NT_187383.1	393422	672099	278678	2	LOC102723945	158805	gene-LOC102723945
NC_000001.11-189270371-189270680	2.7287	3.99422	0.0450051	0.910396	Intron (XR_001738343.2/LOC105371657, intron 2 of 3)	NC_000001.11	189149763	189603580	453818	1	LOC105371657	120609	gene-LOC105371657
NC_000006.12-40301122-40301447	2.72869	3.99422	0.0450545	0.910396	Distal Intergenic	NC_000006.12	40271565	40276333	4769	2	LOC105375050	-24790	gene-LOC105375050
NC_000011.10-4102341-4102686	1.99502	4.56846	0.0452556	0.910396	Intron (NM_001318064.1/RRM1, intron 2 of 17)	NC_000011.10	4094685	4138932	44248	1	RRM1	7657	gene-RRM1
NC_000011.10-76580256-76580581	2.92346	3.72948	0.0453305	0.910396	Distal Intergenic	NC_000011.10	76607368	76630422	23055	2	LINC02757	49841	gene-LINC02757
NC_000007.14-16502376-16502688	3.05793	3.82005	0.0453311	0.910396	Distal Intergenic	NC_000007.14	16526825	16581568	54744	1	LRRC72	-24137	gene-LRRC72
NC_000001.11-123251086-123251423	-0.805461	6.13947	0.0453346	0.910396	Distal Intergenic	NC_000001.11	121519112	121571888	52777	1	EMBP1	1731975	gene-EMBP1
NC_000008.11-65514274-65514661	-1.87236	4.72696	0.0453497	0.910396	Distal Intergenic	NC_000008.11	65527008	65562666	35659	2	LINC01299	48005	gene-LINC01299
NC_000013.11-80088064-80088442	-2.83595	4.21637	0.0453605	0.910396	Distal Intergenic	NC_000013.11	80011077	80026663	15587	1	LINC01080	76988	gene-LINC01080
NC_000003.12-184867466-184867856	1.71885	4.77328	0.0453967	0.910396	Intron (XM_017006041.3/VPS8, intron 17 of 30)	NC_000003.12	184812166	185052614	240449	1	VPS8	55301	gene-VPS8
NC_000021.9-33720693-33721001	2.34982	4.29605	0.0455402	0.910396	Intron (XM_011529693.4/ITSN1, intron 2 of 21)	NC_000021.9	33642501	33899861	257361	1	ITSN1	78193	gene-ITSN1
NC_000012.12-35069928-35070464	-0.698353	7.11939	0.0456594	0.910396	Distal Intergenic	NC_000012.12	34230379	34250265	19887	1	AK6P1	839550	gene-AK6P1
NC_000005.10-118286829-118287423	-1.92725	4.65145	0.0457617	0.910396	Distal Intergenic	NC_000005.10	118282574	118284777	2204	1	LINC02148	4256	gene-LINC02148
NC_000005.10-146479628-146479932	-2.48334	4.22517	0.0460024	0.910396	Exon (XM_017008984.2/TCERG1, exon 11 of 14)	NC_000005.10	146447330	146511961	64632	1	TCERG1	32299	gene-TCERG1
NC_000005.10-145789723-145790178	-2.29723	4.47842	0.0460289	0.910396	Intron (XR_007058586.1/PRELID2, intron 5 of 9)	NC_000005.10	145228985	145835342	606358	2	PRELID2	45164	gene-PRELID2
NC_000005.10-47991753-47992089	0.930363	5.76085	0.0462029	0.910396	Distal Intergenic	NC_000005.10	45254948	45696380	441433	2	HCN1	-2295374	gene-HCN1
NC_000012.12-20230061-20230349	-3.12685	4.13108	0.0463567	0.910396	Distal Intergenic	NC_000012.12	20212441	20215309	2869	1	LOC105369687	17621	gene-LOC105369687
NC_000001.11-74419428-74419851	-1.20039	5.65222	0.0463971	0.910396	Intron (NM_001199327.2/FPGT-TNNI3K, intron 19 of 23)	NC_000001.11	74469376	74537079	67704	2	LRRC53	117228	gene-LRRC53
NC_000001.11-66462522-66462798	1.72999	4.80233	0.0464276	0.910396	Distal Intergenic	NC_000001.11	66416539	66439653	23115	1	LOC105378776	45984	gene-LOC105378776
NC_000001.11-108203940-108204196	2.6525	4.26652	0.0466419	0.910396	Distal Intergenic	NC_000001.11	107571161	107965180	394020	2	VAV3	-238761	gene-VAV3
NC_000009.12-41460419-41460746	-2.25301	4.44993	0.0467137	0.910396	Intron (NR_148348.1/LOC107984035, intron 1 of 2)	NC_000009.12	41479933	41480534	602	1	RPL7AP45	-19187	gene-RPL7AP45
NC_000005.10-164242756-164243073	-2.40173	4.37629	0.0467862	0.910396	Distal Intergenic	NC_000005.10	164296705	165061734	765030	1	LINC03000	-53632	gene-LINC03000
NC_000007.14-141023624-141023974	-1.49092	4.94408	0.0468107	0.910396	Distal Intergenic	NC_000007.14	141002610	141014952	12343	2	MRPS33	-8673	gene-MRPS33
NC_000019.10-26056216-26056535	-0.63713	6.82283	0.0469518	0.910396	Distal Intergenic	NC_000019.10	27681072	27687970	6899	2	LOC105372345	1631435	gene-LOC105372345
NC_000002.12-39625453-39625840	-2.49679	4.44138	0.0471367	0.910396	Distal Intergenic	NC_000002.12	39665483	39735960	70478	1	TMEM178A	-39643	gene-TMEM178A
NC_000001.11-202708718-202709049	-3.21074	4.1771	0.047174	0.910396	Intron (NM_177402.5/SYT2, intron 1 of 8)	NC_000001.11	202590596	202710454	119859	2	SYT2	1405	gene-SYT2
NC_000012.12-35392964-35393313	-0.577781	7.32299	0.04724	0.910396	Distal Intergenic	NC_000012.12	34230379	34250265	19887	1	AK6P1	1162586	gene-AK6P1
NC_000001.11-219542270-219542625	2.47278	4.11846	0.0473331	0.910396	Intron (NR_135822.1/LYPLAL1-AS1, intron 1 of 3)	NC_000001.11	219555400	219557707	2308	1	LOC124904514	-12775	gene-LOC124904514
NT_187439.1-1351-1672	-1.42179	4.97467	0.0473885	0.910396	-	-	-	-	-	-	-	-	-
NC_000005.10-77768107-77768466	-2.1856	4.56563	0.0476638	0.910396	Intron (NM_001297738.2/TBCA, intron 1 of 2)	NC_000005.10	77691166	77776339	85174	2	TBCA	7873	gene-TBCA
NC_000006.12-71277704-71278247	-1.3556	5.2043	0.0476783	0.910396	Exon (XR_007059638.1/LOC124901339, exon 5 of 6)	NC_000006.12	71288811	71309059	20249	1	OGFRL1	-10564	gene-OGFRL1
NC_000006.12-8476543-8476800	-2.05407	4.46777	0.0477285	0.910396	Intron (NR_038979.1/LOC100506207, intron 2 of 3)	NC_000006.12	8435623	8785445	349823	1	LOC100506207	40921	gene-LOC100506207
NC_000023.11-6779168-6779441	2.7432	3.99093	0.0477458	0.910396	Intron (XR_007068202.1/PUDP, intron 5 of 7)	NC_000023.11	6612368	6615331	2964	2	LOC124905240	-163838	gene-LOC124905240
NC_000001.11-59913255-59913579	-1.28943	5.27399	0.0479274	0.910396	Intron (XM_047447498.1/CYP2J2, intron 2 of 8)	NC_000001.11	59893308	59969212	75905	2	CYP2J2	55633	gene-CYP2J2
NC_000001.11-122661741-122662018	-0.826431	6.35805	0.0479324	0.910396	Distal Intergenic	NC_000001.11	121519112	121571888	52777	1	EMBP1	1142630	gene-EMBP1
NC_000001.11-120131870-120132144	1.3813	5.0973	0.0480147	0.910396	Distal Intergenic	NC_000001.11	120150898	120176520	25623	2	SEC22B	44376	gene-SEC22B
NC_000007.14-75386423-75386684	-2.49448	4.22896	0.0480757	0.910396	Distal Intergenic	NC_000007.14	75391949	75395461	3513	2	LOC541473	8777	gene-LOC541473
NC_000015.10-47462898-47463171	2.61476	3.91692	0.0481001	0.910396	Intron (NM_001198999.2/SEMA6D, intron 2 of 19)	NC_000015.10	47600389	47602207	1819	2	LOC124900620	139036	gene-LOC124900620
NC_000021.9-32542617-32542897	-2.70739	4.13802	0.0481252	0.910396	Distal Intergenic	NC_000021.9	32573721	32585523	11803	2	TCP10L	42626	gene-TCP10L
NC_000001.11-197973776-197974131	-2.5608	4.27404	0.0481665	0.910396	Distal Intergenic	NC_000001.11	197912464	197935478	23015	1	LHX9	61313	gene-LHX9
NC_000005.10-49057700-49057975	1.0226	5.51978	0.0481681	0.910396	Distal Intergenic	NC_000005.10	50396192	50443345	47154	2	EMB	1385370	gene-EMB
NC_000023.11-130818388-130818661	3.02834	3.76863	0.0482033	0.910396	Intron (XM_047441766.1/ENOX2, intron 1 of 13)	NC_000023.11	130827878	130836223	8346	1	LOC124905217	-9217	gene-LOC124905217
NC_000010.11-56401948-56402509	-1.96661	4.67374	0.0484411	0.910396	Distal Intergenic	NC_000010.11	56361459	56364719	3261	1	LOC124902546	40490	gene-LOC124902546
NC_000022.11-17988156-17988681	2.41675	4.54602	0.0487403	0.910396	Intron (NM_015241.3/MICAL3, intron 1 of 31)	NC_000022.11	17980868	17980961	94	2	MIR648	-7196	gene-MIR648
NC_000005.10-74947755-74948104	-2.2933	4.47318	0.0488411	0.910396	Promoter (<=1kb)	NC_000005.10	74948167	74975758	27592	1	LOC105379040	-63	gene-LOC105379040
NC_000010.11-60256418-60256747	2.29411	4.4425	0.04905	0.910396	Intron (NM_001320874.2/ANK3, intron 7 of 42)	NC_000010.11	59958217	59960913	2697	2	LINC01553	-295506	gene-LINC01553
NC_000008.11-73316287-73316560	2.03121	4.62202	0.0491596	0.910396	Intron (NM_172037.5/RDH10, intron 2 of 5)	NC_000008.11	73294602	73325281	30680	1	RDH10	21686	gene-RDH10
NC_000015.10-62950552-62950921	-1.79119	4.67764	0.0491855	0.910396	Promoter (2-3kb)	NC_000015.10	62953158	62954158	1001	1	LOC100287243	-2237	gene-LOC100287243
NC_000011.10-82918219-82918535	-2.75494	4.16885	0.0492675	0.910396	Intron (NM_001363481.2/DDIAS, intron 2 of 4)	NC_000011.10	82900914	82902055	1142	2	LOC124902602	-16165	gene-LOC124902602
NC_000023.11-56506865-56507151	5.14358	2.96953	0.0493776	0.910396	Distal Intergenic	NC_000023.11	56563627	56567868	4242	1	UBQLN2	-56476	gene-UBQLN2
NC_000003.12-92930533-92930797	-2.89376	3.95037	0.0493846	0.910396	Distal Intergenic	NC_000003.12	93931360	93931845	486	2	HSPE1P17	1001048	gene-HSPE1P17
NC_000011.10-52520864-52521138	-0.685385	6.71474	0.0494248	0.910396	Distal Intergenic	NC_000011.10	54603069	54603998	930	2	OR4C46	2082860	gene-OR4C46
NC_000019.10-12301295-12301603	2.93484	3.72301	0.0495181	0.910396	Distal Intergenic	NC_000019.10	12224686	12294883	70198	2	ZNF44	-6413	gene-ZNF44
NC_000005.10-137509451-137509930	-2.87228	4.24397	0.0496178	0.910396	Distal Intergenic	NC_000005.10	136975298	137499326	524029	2	SPOCK1	-10126	gene-SPOCK1
NC_000007.14-68894173-68894509	-2.56129	4.27882	0.0496674	0.910396	Distal Intergenic	NC_000007.14	69040134	69046813	6680	1	LOC105375342	-145625	gene-LOC105375342
NC_000002.12-88305357-88305863	2.22481	4.60325	0.0496694	0.910396	Promoter (1-2kb)	NC_000002.12	88307360	88307463	104	1	LOC124906155	-1497	gene-LOC124906155
NC_000011.10-52931835-52932228	-0.88009	6.32257	0.0496732	0.910396	Distal Intergenic	NC_000011.10	54603069	54603998	930	2	OR4C46	1671770	gene-OR4C46
NC_000015.10-81959792-81960102	-2.24688	4.44856	0.0496922	0.910396	Intron (XR_001751639.2/LOC102724001, intron 1 of 6)	NC_000015.10	81859747	81967194	107448	2	LOC102724001	7092	gene-LOC102724001
NC_000003.12-178264010-178264321	-1.99511	4.43089	0.0497969	0.910396	Distal Intergenic	NC_000003.12	178224176	178226387	2212	2	LOC107986156	-37624	gene-LOC107986156
NT_167219.1-70431-71050	0.508565	8.09548	0.0498133	0.910396	Distal Intergenic	NT_167219.1	183252	183388	137	1	LOC124905317	-112202	gene-LOC124905317
NC_000011.10-54732122-54732635	1.48104	4.91427	0.0498699	0.910396	Distal Intergenic	NC_000011.10	54706832	54707902	1071	1	OR4A5	25291	gene-OR4A5
NC_000011.10-51996291-51996608	-0.964248	5.96748	0.0499671	0.910396	Distal Intergenic	NC_000011.10	50409147	50420631	11485	1	LOC646813	1587145	gene-LOC646813
NC_000012.12-66336601-66336921	-2.02555	4.44985	0.0500245	0.910396	Intron (NM_001370285.1/HELB, intron 12 of 12)	NC_000012.12	66345719	66345822	104	1	LOC124903104	-8798	gene-LOC124903104
NC_000007.14-77298329-77298609	-2.57751	4.29829	0.050031	0.910396	Distal Intergenic	NC_000007.14	77252803	77278352	25550	2	LOC102723791	-19978	gene-LOC102723791
NC_000003.12-186817568-186817896	-2.70257	4.38536	0.0502271	0.910396	Intron (NR_125409.1/LINC02043, intron 3 of 3)	NC_000003.12	186810880	186825521	14642	2	LINC02043	7625	gene-LINC02043
NC_000009.12-17956532-17956845	2.27929	4.44958	0.0503546	0.910396	Intron (XM_011518064.4/ADAMTSL1, intron 1 of 29)	NC_000009.12	17902147	17907256	5110	2	LOC105375987	-49277	gene-LOC105375987
NC_000012.12-75913798-75914242	2.91932	3.72766	0.0503747	0.910396	Distal Intergenic	NC_000012.12	75964752	75965246	495	1	LOC100289143	-50510	gene-LOC100289143
NC_000009.12-125019882-125020221	-2.10187	4.49537	0.0503975	0.910396	Intron (NM_001144877.3/SCAI, intron 7 of 17)	NC_000009.12	124878275	124948043	69769	2	GOLGA1	-71840	gene-GOLGA1
NC_000001.11-181640811-181641197	2.59841	4.19198	0.0504124	0.910396	Intron (XM_047429980.1/CACNA1E, intron 8 of 36)	NC_000001.11	181419741	181432389	12649	1	LOC107985232	221071	gene-LOC107985232
NC_000006.12-14940959-14941258	1.62555	4.82121	0.0504593	0.910396	Intron (XR_007059473.1/LOC105374945, intron 2 of 4)	NC_000006.12	14860416	15009084	148669	2	LOC105374945	67826	gene-LOC105374945
NC_000014.9-76851630-76852018	2.68279	3.95033	0.0505922	0.910396	Intron (XM_047431014.1/LRRC74A, intron 7 of 9)	NC_000014.9	76826408	76870304	43897	1	LRRC74A	25223	gene-LRRC74A
NC_000007.14-71066331-71066646	2.68279	3.95033	0.0506132	0.910396	Distal Intergenic	NC_000007.14	71132144	71713599	581456	1	GALNT17	-65498	gene-GALNT17
NC_000011.10-98669475-98669782	-2.40568	4.38231	0.0506472	0.910396	Distal Intergenic	NC_000011.10	98564877	98567029	2153	2	LOC643381	-102447	gene-LOC643381
NC_000007.14-130529273-130529551	3.05547	3.81918	0.0507268	0.910396	Intron (NM_012133.6/COPG2, intron 20 of 23)	NC_000007.14	130543453	130546900	3448	1	COPG2IT1	-13902	gene-COPG2IT1
NC_000005.10-15300206-15300462	-1.22548	5.29383	0.0507325	0.910396	Distal Intergenic	NC_000005.10	15191646	15266560	74915	2	LINC02149	-33647	gene-LINC02149
NC_000002.12-143072156-143072452	-2.88898	3.94778	0.0507729	0.910396	Distal Intergenic	NC_000002.12	143099929	143100612	684	2	LOC124906080	28160	gene-LOC124906080
NC_000011.10-8101971-8102416	1.72999	4.77524	0.0509897	0.910396	3' UTR	NC_000011.10	8060038	8069373	9336	1	TUB-AS1	41934	gene-TUB-AS1
NC_000011.10-69469786-69470069	2.89271	4.07704	0.0510593	0.910396	Distal Intergenic	NC_000011.10	69475604	69479894	4291	2	LINC02747	9825	gene-LINC02747
NC_000001.11-202758198-202758587	-1.88194	4.62012	0.0511255	0.910396	Exon (XM_011509090.4/KDM5B, exon 10 of 28)	NC_000001.11	202767103	202767532	430	2	LOC100506672	8945	gene-LOC100506672
NC_000005.10-30212428-30212705	1.23532	5.21073	0.0513193	0.910396	Distal Intergenic	NC_000005.10	30197989	30205022	7034	1	LOC124901179	14440	gene-LOC124901179
NC_000015.10-40683307-40683627	-0.756201	6.39914	0.0513245	0.910396	Distal Intergenic	NC_000015.10	40694733	40732340	37608	1	RAD51	-11106	gene-RAD51
NC_000001.11-516350-516643	-2.68355	4.11132	0.0513308	0.910396	Promoter (<=1kb)	NC_000001.11	516376	516479	104	2	LOC124904706	0	gene-LOC124904706
NC_000022.11-20491175-20491445	3.1173	3.82501	0.0513766	0.910396	5' UTR	NC_000022.11	20441519	20495795	54277	2	KLHL22	4350	gene-KLHL22
NC_000003.12-162214609-162215061	1.71677	4.77173	0.0513984	0.910396	Intron (XR_001740571.1/LOC107986049, intron 1 of 2)	NC_000003.12	162204736	162217285	12550	1	LOC107986049	9874	gene-LOC107986049
NC_000004.12-51153298-51153713	1.09163	5.42094	0.051432	0.910396	Distal Intergenic	NC_000004.12	51833884	51916837	82954	1	DCUN1D4	-680171	gene-DCUN1D4
NC_000002.12-165073764-165074116	-2.17292	4.39397	0.0516083	0.910396	Distal Intergenic	NC_000002.12	164894354	164955525	61172	2	SLC38A11	-118240	gene-SLC38A11
NC_000003.12-29042110-29042391	2.46275	4.1125	0.0517325	0.910396	Distal Intergenic	NC_000003.12	29048668	29058960	10293	2	LOC105377009	16569	gene-LOC105377009
NC_000020.11-47107963-47108235	2.16854	4.35609	0.0519323	0.910396	Intron (NM_005244.5/EYA2, intron 9 of 15)	NC_000020.11	47160801	47161700	900	2	RPS2P54	53465	gene-RPS2P54
NC_000002.12-141700902-141701180	-3.21074	3.77746	0.0519412	0.910396	Intron (XR_007087247.1/LOC107985779, intron 1 of 3)	NC_000002.12	141611448	141762849	151402	1	LOC107985779	89455	gene-LOC107985779
NC_000015.10-91600322-91600678	2.04696	4.45648	0.0519608	0.910396	Distal Intergenic	NC_000015.10	91638518	91649121	10604	2	LOC105370973	48443	gene-LOC105370973
NC_000007.14-137337788-137338063	2.74196	3.99013	0.0520314	0.910396	Intron (NM_001321387.3/PTN, intron 1 of 4)	NC_000007.14	137227341	137343733	116393	2	PTN	5670	gene-PTN
NC_000008.11-79748300-79748645	-2.14766	4.54101	0.0521274	0.910396	Distal Intergenic	NC_000008.11	79764010	79767767	3758	2	HEY1	19122	gene-HEY1
NC_000008.11-136426720-136426994	-1.72831	4.63571	0.0522429	0.910396	Distal Intergenic	NC_000008.11	136489429	136520297	30869	1	LOC124900255	-62435	gene-LOC124900255
NC_000010.11-107420259-107420604	1.94621	4.53554	0.0524463	0.910396	Distal Intergenic	NC_000010.11	107363246	107376392	13147	2	LOC105378475	-43868	gene-LOC105378475
NC_000001.11-238186094-238186452	3.07556	3.83042	0.0524568	0.910396	Distal Intergenic	NC_000001.11	238106448	238107903	1456	2	YWHAQP9	-78192	gene-YWHAQP9
NC_000016.10-37816667-37816940	-1.05114	5.60185	0.0524756	0.910396	Distal Intergenic	NC_000016.10	36101116	36102205	1090	1	LOC101929923	1715552	gene-LOC101929923
NC_000001.11-19943929-19944281	-3.03611	4.05072	0.0525304	0.910396	Distal Intergenic	NC_000001.11	19920009	19923617	3609	2	PLA2G2E	-20313	gene-PLA2G2E
NW_025791758.1-55054-55336	3.02821	3.78202	0.0525728	0.910396	-	-	-	-	-	-	-	-	-
NC_000013.11-18418815-18419085	-3.01858	4.05305	0.0526047	0.910396	Intron (LOC102724148/LOC102724148, intron 4 of 5)	NC_000013.11	18418526	18418632	107	1	LOC124903275	290	gene-LOC124903275
NC_000001.11-72375524-72375795	-3.01858	4.05305	0.0526161	0.910396	Intron (XR_001737670.2/LOC105378797, intron 1 of 7)	NC_000001.11	72409951	72466386	56436	2	LOC105378796	90591	gene-LOC105378796
NC_000001.11-218040229-218040487	-2.28982	4.29683	0.052627	0.910396	Intron (XR_001738466.2/LOC105372922, intron 4 of 7)	NC_000001.11	218043505	218059140	15636	1	LINC01653	-3018	gene-LINC01653
NC_000012.12-101370941-101371257	1.97158	4.56695	0.0528678	0.910396	Exon (NM_014503.3/UTP20, exon 51 of 62)	NC_000012.12	101358748	101358849	102	2	LOC124903119	-12093	gene-LOC124903119
NC_000007.14-154194025-154194433	-1.67231	4.70414	0.053033	0.910396	Intron (NM_001364497.2/DPP6, intron 2 of 26)	NC_000007.14	154237201	154241969	4769	2	LOC105375582	47536	gene-LOC105375582
NC_000001.11-84428494-84428757	1.67925	4.84672	0.0531135	0.910396	Distal Intergenic	NC_000001.11	84398484	84415018	16535	1	DNASE2B	30011	gene-DNASE2B
NC_000009.12-28038608-28038952	-1.61102	4.84969	0.0531701	0.910396	Intron (XM_047422817.1/LINGO2, intron 5 of 5)	NC_000009.12	27711527	27762387	50861	1	LOC124902135	327082	gene-LOC124902135
NC_000006.12-12849139-12849431	-1.54274	4.89721	0.053262	0.910396	Intron (NM_001374582.1/PHACTR1, intron 4 of 11)	NC_000006.12	12828595	12834753	6159	2	LOC105374934	-14387	gene-LOC105374934
NC_000005.10-62653709-62654039	2.69359	4.24742	0.0534211	0.910396	Distal Intergenic	NC_000005.10	62578819	62581446	2628	1	LRRC70	74891	gene-LRRC70
NC_000007.14-44315028-44315477	-1.91775	4.65133	0.05343	0.910396	Intron (NM_001220.5/CAMK2B, intron 1 of 23)	NC_000007.14	44321269	44322555	1287	1	LOC124901621	-5792	gene-LOC124901621
NC_000008.11-110449516-110449881	2.54643	3.87235	0.0535245	0.910396	Distal Intergenic	NC_000008.11	109963636	109975771	12136	2	KCNV1	-473746	gene-KCNV1
NC_000010.11-133743212-133743521	-1.8595	4.73017	0.0535551	0.910396	Promoter (<=1kb)	NC_000010.11	133743330	133744608	1279	1	DUX4L10	0	gene-DUX4L10
NC_000005.10-106669384-106669866	1.39937	5.04162	0.0536227	0.910396	Distal Intergenic	NC_000005.10	106815197	107011014	195818	2	LINC01950	341148	gene-LINC01950
NC_000012.12-54908445-54908732	2.07574	4.4766	0.0536662	0.910396	Distal Intergenic	NC_000012.12	54916229	54946248	30020	2	LOC105369778	37516	gene-LOC105369778
NC_000007.14-59161361-59161794	0.99514	5.59503	0.0536701	0.910396	Distal Intergenic	NC_000007.14	57865321	57868449	3129	2	LOC102723842	-1292913	gene-LOC102723842
NC_000011.10-129131937-129132257	2.76125	4.00122	0.0537466	0.910396	Intron (XM_011543073.3/ARHGAP32, intron 1 of 22)	NC_000011.10	128965060	129279632	314573	2	ARHGAP32	147375	gene-ARHGAP32
NC_000006.12-88087491-88087766	-3.36044	3.86973	0.0538175	0.910396	Distal Intergenic	NC_000006.12	88046901	88066838	19938	1	SPACA1	40591	gene-SPACA1
NC_000002.12-123465418-123465682	-3.21123	3.76274	0.0538599	0.910396	Distal Intergenic	NC_000002.12	123762099	123763271	1173	1	PSMD14P1	-296417	gene-PSMD14P1
NC_000002.12-10058790-10059109	2.79028	3.62963	0.053897	0.910396	3' UTR	NC_000002.12	10043550	10054836	11287	1	KLF11	15241	gene-KLF11
NC_000008.11-3685989-3686255	2.77243	3.99556	0.0539263	0.910396	Intron (NM_033225.6/CSMD1, intron 7 of 69)	NC_000008.11	3861465	3869342	7878	1	LOC105377790	-175210	gene-LOC105377790
NC_000008.11-71650900-71651340	-1.48621	4.94104	0.0539415	0.910396	Distal Intergenic	NC_000008.11	71731678	71737977	6300	2	LOC107986890	86637	gene-LOC107986890
NC_000001.11-208349970-208350280	-2.92296	3.97061	0.0539435	0.910396	Distal Intergenic	NC_000001.11	208265419	208270649	5231	2	LOC124904501	-79322	gene-LOC124904501
NC_000021.9-28200673-28200998	-2.69916	4.13332	0.0540212	0.910396	Intron (NR_126012.1/LINC01695, intron 3 of 5)	NC_000021.9	28116094	28228667	112574	2	LINC01695	27669	gene-LINC01695
NC_000011.10-52352858-52353410	-0.893824	6.28864	0.0540327	0.910396	Distal Intergenic	NC_000011.10	50409147	50420631	11485	1	LOC646813	1943712	gene-LOC646813
NC_000011.10-13167576-13167908	-1.51339	4.87421	0.054082	0.910396	Distal Intergenic	NC_000011.10	13115075	13116099	1025	1	LOC124902635	52502	gene-LOC124902635
NC_000017.11-73997167-73997554	2.33466	4.25605	0.0541989	0.910396	Distal Intergenic	NC_000017.11	73925556	73950860	25305	2	LOC105371888	-46308	gene-LOC105371888
NC_000007.14-74045394-74045802	2.54341	3.87066	0.0543048	0.910396	Intron (NM_000501.4/ELN, intron 10 of 32)	NC_000007.14	74058905	74062280	3376	2	ELN-AS1	16478	gene-ELN-AS1
NC_000001.11-198073315-198073713	2.27941	4.22812	0.054351	0.910396	Distal Intergenic	NC_000001.11	198156998	198322420	165423	1	NEK7	-83285	gene-NEK7
NC_000010.11-82365645-82366016	2.27941	4.22812	0.0543541	0.910396	Intron (NM_001370083.1/NRG3, intron 2 of 2)	NC_000010.11	82229014	82232920	3907	2	NRG3-AS1	-132726	gene-NRG3-AS1
NC_000012.12-54856501-54856782	1.51563	4.94136	0.0544095	0.910396	Exon (XM_047428272.1/MUCL1, exon 4 of 5)	NC_000012.12	54830681	54858387	27707	1	MUCL1	25821	gene-MUCL1
NC_000018.10-41740873-41741223	-2.49861	4.22825	0.0546848	0.910396	Distal Intergenic	NC_000018.10	41818946	41819344	399	1	LOC100301521	-77723	gene-LOC100301521
NC_000001.11-65808499-65808872	-1.09144	5.45957	0.0548047	0.910396	Intron (NM_001037341.2/PDE4B, intron 1 of 16)	NC_000001.11	65792510	66374579	582070	1	PDE4B	15990	gene-PDE4B
NC_000001.11-10757333-10757815	-2.75082	4.16654	0.0549088	0.910396	Intron (NM_001079843.3/CASZ1, intron 2 of 20)	NC_000001.11	10636604	10796646	160043	2	CASZ1	38831	gene-CASZ1
NC_000001.11-38176189-38176653	-1.8841	4.61955	0.0549895	0.910396	Intron (XR_001737985.1/LOC105378654, intron 1 of 4)	NC_000001.11	38129915	38141575	11661	2	LINC02786	-34615	gene-LINC02786
NC_000001.11-188003009-188003279	2.71401	3.99829	0.0550577	0.910396	Distal Intergenic	NC_000001.11	187714199	187715322	1124	2	LOC100129274	-287688	gene-LOC100129274
NC_000020.11-48414485-48414775	2.12088	4.33215	0.0550903	0.910396	Distal Intergenic	NC_000020.11	48394181	48399963	5783	1	LOC105372643	20305	gene-LOC105372643
NC_000011.10-105019028-105019395	2.44213	4.31895	0.0552321	0.910396	Intron (XR_007062869.1/LOC124902742, intron 1 of 2)	NC_000011.10	105016397	105035681	19285	1	LOC124902742	2632	gene-LOC124902742
NC_000016.10-692891-693325	-2.11488	4.50574	0.0552417	0.910396	Promoter (2-3kb)	NC_000016.10	684622	690398	5777	2	WDR24	-2494	gene-WDR24
NC_000005.10-80679169-80679473	2.61978	3.90854	0.0552503	0.910396	Intron (NM_002439.5/MSH3, intron 8 of 23)	NC_000005.10	80626226	80654983	28758	2	DHFR	-24187	gene-DHFR
NC_000005.10-37486331-37486602	-1.36355	5.14742	0.055389	0.910396	Intron (NM_001345998.2/WDR70, intron 8 of 17)	NC_000005.10	37505427	37507044	1618	2	KCTD9P5	20442	gene-KCTD9P5
NC_000022.11-14822362-14823046	0.704389	6.62063	0.0554955	0.910396	Distal Intergenic	NC_000022.11	15264489	15278052	13564	1	LOC112268290	-441443	gene-LOC112268290
NC_000008.11-90918618-90918964	2.36061	4.46931	0.0556874	0.910396	Intron (NM_022351.5/NECAB1, intron 6 of 12)	NC_000008.11	90844899	90953986	109088	2	LOC105375634	35022	gene-LOC105375634
NC_000007.14-95918378-95918655	-2.32618	4.32006	0.055703	0.910396	Intron (NM_001135556.2/DYNC1I1, intron 6 of 16)	NC_000007.14	96014948	96033159	18212	2	LOC124901700	114504	gene-LOC124901700
NC_000016.10-66313082-66313374	-2.46476	4.21388	0.0557235	0.910396	Distal Intergenic	NC_000016.10	66238461	66260925	22465	2	LOC105371317	-52158	gene-LOC105371317
NC_000006.12-3219986-3220388	1.28038	5.10427	0.0557333	0.910396	Distal Intergenic	NC_000006.12	3224277	3227653	3377	2	TUBB2B	7265	gene-TUBB2B
NC_000022.11-21400640-21401014	-1.89202	4.62262	0.0557424	0.910396	Distal Intergenic	NC_000022.11	21411050	21411132	83	1	LOC124905164	-10036	gene-LOC124905164
NC_000014.9-16404581-16404937	-1.647	4.68584	0.0557933	0.910396	Distal Intergenic	NC_000014.9	16051029	16056779	5751	2	LOC107987204	-347803	gene-LOC107987204
NC_000001.11-182381162-182381519	-2.21327	4.41957	0.0558033	0.910396	3' UTR	NC_000001.11	182378098	182391790	13693	2	GLUL	10271	gene-GLUL
NC_000006.12-156517954-156518272	-1.93877	4.53113	0.0558137	0.910396	Distal Intergenic	NC_000006.12	156498821	156501196	2376	2	LOC105378073	-16759	gene-LOC105378073
NW_021160017.1-512344-512670	1.73971	4.67893	0.0560608	0.910396	Intron (NR_038836.1/CHEK2P2, intron 4 of 5)	NW_021160017.1	394379	411032	16654	1	LOC124905484	117966	gene-LOC124905484
NC_000001.11-224163360-224164045	1.61586	4.92193	0.0561185	0.910396	Distal Intergenic	NC_000001.11	224179641	224179767	127	1	LOC124900425	-15596	gene-LOC124900425
NC_000007.14-133158548-133158877	-2.70013	4.12086	0.0561719	0.910396	Distal Intergenic	NC_000007.14	133099071	133108511	9441	2	LOC105375512	-50038	gene-LOC105375512
NC_000021.9-33902242-33902820	1.50471	4.93384	0.0561904	0.910396	Downstream (<1kb)	NC_000021.9	33903453	33915804	12352	2	ATP5PO	12984	gene-ATP5PO
NC_000007.14-66765626-66765984	-1.97562	4.41873	0.056363	0.910396	Intron (NM_001367722.1/RABGEF1, intron 1 of 7)	NC_000007.14	66757859	66760474	2616	1	LOC107986707	7768	gene-LOC107986707
NC_000023.11-57474479-57474736	2.69999	3.96004	0.056513	0.910396	Intron (XM_011530767.4/FAAH2, intron 11 of 11)	NC_000023.11	57392393	57395452	3060	2	MTHFD1P1	-79028	gene-MTHFD1P1
NC_000010.11-40400206-40400728	-0.604981	6.92776	0.0566999	0.910396	Distal Intergenic	NC_000010.11	42331866	42368045	36180	2	LOC441666	1967317	gene-LOC441666
NC_000008.11-70146497-70146956	1.55296	4.87543	0.0567067	0.910396	Intron (XM_017012972.3/NCOA2, intron 8 of 18)	NC_000008.11	70103419	70104268	850	2	H2AZP2	-42230	gene-H2AZP2
NC_000015.10-66660699-66661259	-1.56084	4.82039	0.0567605	0.910396	Intron (NR_110372.1/LINC01169, intron 1 of 4)	NC_000015.10	66702236	66782849	80614	1	SMAD6	-40977	gene-SMAD6
NC_000008.11-78954924-78955363	-1.75254	4.65002	0.0567708	0.910396	Exon (XR_929077.2/LOC105375913, exon 2 of 2)	NC_000008.11	78904177	78946678	42502	2	LOC105375912	-8247	gene-LOC105375912
NC_000005.10-48700756-48701104	-0.987134	6.17441	0.0568849	0.910396	Distal Intergenic	NC_000005.10	50396192	50443345	47154	2	EMB	1742241	gene-EMB
NC_000012.12-82988555-82988821	2.26908	4.23105	0.0569352	0.910396	Intron (XM_047428396.1/TMTC2, intron 8 of 8)	NC_000012.12	82686906	83134866	447961	1	TMTC2	301650	gene-TMTC2
NC_000006.12-33938916-33939213	-2.75662	4.17723	0.0570626	0.910396	Distal Intergenic	NC_000006.12	33935222	33937192	1971	1	LOC124901308	3695	gene-LOC124901308
NC_000005.10-20239232-20239494	1.7591	4.80556	0.057109	0.910396	Intron (XM_017008927.3/CDH18, intron 2 of 13)	NC_000005.10	20290980	20292548	1569	1	LOC124900948	-51486	gene-LOC124900948
NC_000011.10-98492673-98493155	-1.4265	5.19269	0.0571457	0.910396	Intron (XR_947946.3/LOC105369455, intron 1 of 2)	NC_000011.10	98453363	98495701	42339	2	LOC105369455	2546	gene-LOC105369455
NC_000021.9-23311049-23311377	2.31764	4.25479	0.0572871	0.910396	Distal Intergenic	NC_000021.9	23361104	23384835	23732	2	D21S2088E	73458	gene-D21S2088E
NC_000002.12-216891100-216891438	-2.77003	3.87664	0.0572927	0.910396	Intron (XR_001739169.1/IGFBP-AS1, intron 6 of 10)	NC_000002.12	216870772	216871639	868	1	LINC01921	20329	gene-LINC01921
NW_018654717.1-5220791-5221243	-1.94014	4.39453	0.057321	0.910396	Intron (NR_147089.1/FAM85B, intron 3 of 3)	NW_018654717.1	5251063	5259687	8625	1	LOC124905449	-29820	gene-LOC124905449
NC_000004.12-40555038-40555359	-2.83325	3.91998	0.0573675	0.910396	Intron (XM_017008304.3/RBM47, intron 1 of 6)	NC_000004.12	40502040	40502119	80	2	MIR4802	-52920	gene-MIR4802
NC_000007.14-32945482-32945747	2.60989	4.18757	0.0573966	0.910396	Promoter (2-3kb)	NC_000007.14	32916815	32943208	26394	2	RP9P	-2275	gene-RP9P
NC_000006.12-6115843-6116154	1.8737	4.62457	0.0574722	0.910396	Distal Intergenic	NC_000006.12	6169334	6169409	76	1	MIR5683	-53180	gene-MIR5683
NC_000003.12-192991082-192991458	-1.88375	4.62195	0.0575123	0.910396	Distal Intergenic	NC_000003.12	192796815	192917856	121042	2	MB21D2	-73227	gene-MB21D2
NC_000002.12-157679030-157679366	-2.51012	4.24305	0.0576425	0.910396	Distal Intergenic	NC_000002.12	157717003	157720107	3105	2	LOC124907898	40741	gene-LOC124907898
NC_000020.11-27704352-27704757	-0.991104	5.792	0.057689	0.910396	Distal Intergenic	NC_000020.11	28580633	28602665	22033	2	FRG1CP	897908	gene-FRG1CP
NC_000008.11-51046344-51046711	2.12197	4.33281	0.0578072	0.910396	Distal Intergenic	NC_000008.11	51015021	51015165	145	1	LOC124902078	31324	gene-LOC124902078
NC_000001.11-223160379-223160648	-1.80796	4.56829	0.0578115	0.910396	Distal Intergenic	NC_000001.11	223143355	223149157	5803	1	LOC124904522	17025	gene-LOC124904522
NC_000011.10-34714216-34714495	2.05397	4.63035	0.0579086	0.910396	Intron (XR_007062652.1/LOC102723568, intron 1 of 6)	NC_000011.10	34692594	34877679	185086	1	LOC102723568	21623	gene-LOC102723568
NC_000002.12-83772746-83773303	-1.75145	4.75803	0.0579312	0.910396	Distal Intergenic	NC_000002.12	83522814	83523482	669	1	LINC01809	249933	gene-LINC01809
NC_000011.10-14218618-14218888	-2.9764	4.00874	0.0579865	0.910396	Intron (NM_006108.4/SPON1, intron 6 of 15)	NC_000011.10	14277920	14364506	86587	2	RRAS2	145618	gene-RRAS2
NC_000013.11-104332947-104333293	2.40719	4.07524	0.0579991	0.910396	Distal Intergenic	NC_000013.11	104125930	104134288	8359	1	LOC105370340	207018	gene-LOC105370340
NC_000007.14-97773367-97773768	-1.98848	4.56214	0.0580057	0.910396	Distal Intergenic	NC_000007.14	97732086	97740472	8387	1	TAC1	41282	gene-TAC1
NC_000002.12-182827333-182827797	2.34453	4.26156	0.0580663	0.910396	Distal Intergenic	NC_000002.12	182846575	182857403	10829	2	LOC124907916	29606	gene-LOC124907916
NC_000018.10-5009111-5009375	-1.88064	4.49065	0.058098	0.910396	Distal Intergenic	NC_000018.10	5002552	5003296	745	2	PPIAP14	-5816	gene-PPIAP14
NC_000011.10-77953603-77954002	-1.63458	4.77546	0.0581071	0.910396	Intron (XM_017018560.3/INTS4, intron 8 of 22)	NC_000011.10	77874362	77994668	120307	2	INTS4	40666	gene-INTS4
NC_000018.10-57542490-57542775	3.05276	3.81831	0.05816	0.910396	Downstream (1-2kb)	NC_000018.10	57544377	57586702	42326	2	FECH	43927	gene-FECH
NC_000005.10-169027568-169027871	-3.12402	3.70124	0.0584423	0.910396	Intron (NR_109897.1/SLIT3-AS1, intron 2 of 4)	NC_000005.10	169013227	169037998	24772	1	SLIT3-AS1	14342	gene-SLIT3-AS1
NC_000016.10-85353583-85354116	1.3723	5.11144	0.0585182	0.910396	Intron (XM_047433837.1/GSE1, intron 1 of 4)	NC_000016.10	85307448	85312967	5520	2	LOC101928502	-40617	gene-LOC101928502
NC_000002.12-71727707-71728008	-1.62833	4.77483	0.0585755	0.910396	Intron (XR_007086966.1/LOC124907827, intron 1 of 1)	NC_000002.12	71696058	71743781	47724	1	LOC124907827	31650	gene-LOC124907827
NC_000023.11-60654560-60654942	-0.995523	5.44147	0.0585771	0.910396	Distal Intergenic	NC_000023.11	62884099	62884971	873	2	ZFRP1	2230029	gene-ZFRP1
NC_000002.12-3848889-3849259	2.16563	4.35413	0.0587865	0.910396	Distal Intergenic	NC_000002.12	3957655	3974032	16378	2	LINC01304	124773	gene-LINC01304
NC_000015.10-65040646-65041005	2.00427	4.42018	0.0588741	0.910396	Distal Intergenic	NC_000015.10	65045387	65053397	8011	1	SLC51B	-4382	gene-SLC51B
NC_000007.14-90744053-90744531	-2.28144	4.47891	0.058906	0.910396	Intron (NM_001287135.2/CDK14, intron 3 of 14)	NC_000007.14	90795462	90802909	7448	1	LOC124901694	-50931	gene-LOC124901694
NC_000010.11-96193163-96193548	2.39636	4.07915	0.0589367	0.910396	Intron (NR_138482.1/ZNF518A, intron 3 of 4)	NC_000010.11	96129055	96148789	19735	2	LOC124902486	-44375	gene-LOC124902486
NC_000009.12-43324527-43324831	-3.06676	4.089	0.0589962	0.910396	Distal Intergenic	NC_000009.12	43108039	43127498	19460	2	LOC102724922	-197030	gene-LOC102724922
NC_000015.10-75327413-75327720	-1.94286	4.39388	0.0592341	0.910396	Distal Intergenic	NC_000015.10	75321582	75322706	1125	2	ANP32BP1	-4708	gene-ANP32BP1
NC_000003.12-93486919-93487350	-1.25808	5.08014	0.0593167	0.910396	Distal Intergenic	NC_000003.12	93931360	93931845	486	2	HSPE1P17	444495	gene-HSPE1P17
NC_000004.12-130990220-130990508	-4.96686	2.8399	0.0593218	0.910396	Distal Intergenic	NC_000004.12	131104704	131136251	31548	2	LOC105377422	145743	gene-LOC105377422
NC_000011.10-51810242-51810623	0.813209	6.25739	0.0593558	0.910396	Distal Intergenic	NC_000011.10	50409147	50420631	11485	1	LOC646813	1401096	gene-LOC646813
NC_000002.12-101904701-101905025	2.54268	4.19091	0.0593773	0.910396	Distal Intergenic	NC_000002.12	101983465	101985545	2081	1	LINC01127	-78440	gene-LINC01127
NC_000014.9-16915520-16915866	1.42109	5.03579	0.0593981	0.910396	Distal Intergenic	NC_000014.9	16051029	16056779	5751	2	LOC107987204	-858742	gene-LOC107987204
NC_000010.11-95686793-95687345	1.9933	4.57381	0.0594104	0.910396	Exon (NM_001143973.2/TCTN3, exon 4 of 10)	NC_000010.11	95663401	95693927	30527	2	TCTN3	6582	gene-TCTN3
NC_000005.10-14371717-14372018	-1.37474	5.15208	0.0594745	0.910396	Intron (NM_007118.4/TRIO, intron 18 of 56)	NC_000005.10	14345865	14353302	7438	1	LOC124900943	25853	gene-LOC124900943
NC_000014.9-102919476-102919856	-2.80248	4.20476	0.0595512	0.910396	Promoter (2-3kb)	NC_000014.9	102922663	102930842	8180	1	AMN	-2807	gene-AMN
NC_000023.11-86384692-86384949	-2.8278	3.90504	0.0595595	0.910396	Intron (XM_011530847.4/DACH2, intron 2 of 11)	NC_000023.11	86304225	86305105	881	1	GEMIN8P3	80468	gene-GEMIN8P3
NC_000001.11-223767937-223768283	-1.72604	4.62857	0.0597118	0.910396	Intron (NM_001146068.2/CAPN2, intron 16 of 20)	NC_000001.11	223772711	223774834	2124	2	LOC105373041	6551	gene-LOC105373041
NC_000002.12-107666710-107666983	-2.82228	3.90589	0.0598139	0.910396	Distal Intergenic	NC_000002.12	107638468	107650803	12336	2	LOC105373539	-15908	gene-LOC105373539
NC_000020.11-36972580-36972970	1.78209	4.57051	0.0599439	0.910396	Distal Intergenic	NC_000020.11	36889773	36951708	61936	2	SAMHD1	-20873	gene-SAMHD1
NC_000006.12-126153964-126154251	2.74574	4.0045	0.0599609	0.910396	Intron (XR_007059289.1/TRMT11, intron 17 of 17)	NC_000006.12	126257729	126258331	603	2	PPP1R14BP5	104080	gene-PPP1R14BP5
NC_000011.10-57312471-57312770	1.85028	4.62885	0.0600013	0.910396	Exon (XM_006718725.4/TNKS1BP1, exon 5 of 12)	NC_000011.10	57299642	57324952	25311	2	TNKS1BP1	12182	gene-TNKS1BP1
NC_000007.14-109396957-109397245	2.87908	3.6719	0.0601763	0.910396	Distal Intergenic	NC_000007.14	109838843	109840614	1772	1	LOC100128056	-441598	gene-LOC100128056
NC_000006.12-57142221-57142535	-2.01098	4.58764	0.0602059	0.910396	Intron (XM_011514462.4/ZNF451, intron 9 of 11)	NC_000006.12	57114911	57172213	57303	2	ZNF451-AS1	29678	gene-ZNF451-AS1
NC_000015.10-73676238-73676596	-1.83445	4.58511	0.0602714	0.910396	Distal Intergenic	NC_000015.10	73683944	73714514	30571	1	CD276	-7348	gene-CD276
NC_000009.12-13265073-13265459	-1.83445	4.58511	0.0602926	0.910396	5' UTR	NC_000009.12	13105707	13279692	173986	2	MPDZ	14233	gene-MPDZ
NC_000023.11-40793142-40793429	-3.28223	3.81641	0.0603033	0.910396	Distal Intergenic	NC_000023.11	40831217	40833196	1980	2	TNIP2P1	39767	gene-TNIP2P1
NC_000016.10-79847333-79847603	2.71048	3.99671	0.0603171	0.910396	Distal Intergenic	NC_000016.10	79797835	79827150	29316	2	LINC01228	-20184	gene-LINC01228
NC_000007.14-118676198-118676700	2.67689	4.48196	0.0603247	0.910396	Distal Intergenic	NC_000007.14	118502980	118569206	66227	1	LOC105375473	173219	gene-LOC105375473
NC_000001.11-153913172-153913465	1.9813	4.57334	0.0603337	0.910396	Intron (XM_047426115.1/GATAD2B, intron 1 of 10)	NC_000001.11	153923373	153935240	11868	1	LOC101928059	-9908	gene-LOC101928059
NC_000001.11-99206990-99207343	-1.65592	4.69341	0.0604469	0.910396	Distal Intergenic	NC_000001.11	99262924	99309584	46661	1	PLPPR4	-55581	gene-PLPPR4
NC_000005.10-22424312-22424620	1.49497	4.9364	0.06053	0.910396	Intron (NM_001364104.2/CDH12, intron 2 of 13)	NC_000005.10	22573706	22589298	15593	1	LOC105374681	-149086	gene-LOC105374681
NC_000003.12-158596038-158596538	-1.4499	4.91446	0.0605468	0.910396	Intron (NM_001130156.3/MLF1, intron 2 of 6)	NC_000003.12	158571194	158606456	35263	1	MLF1	24845	gene-MLF1
NC_000005.10-15856390-15856688	1.45631	5.0924	0.0605607	0.910396	Intron (NM_012304.5/FBXL7, intron 2 of 3)	NC_000005.10	15846420	15894205	47786	2	LOC107986343	37517	gene-LOC107986343
NC_000008.11-136357764-136358356	1.4059	5.03787	0.0606271	0.910396	Distal Intergenic	NC_000008.11	136237236	136239038	1803	2	LOC105375775	-118727	gene-LOC105375775
NC_000018.10-5952902-5953195	-2.55375	4.27445	0.0606922	0.910396	Intron (NR_172504.1/LOC121725015, intron 1 of 2)	NC_000018.10	5882072	5896174	14103	2	TMEM200C	-56729	gene-TMEM200C
NC_000014.9-18171505-18172139	-0.725898	6.25665	0.0609124	0.910396	Distal Intergenic	NC_000014.9	18601117	18602097	981	1	OR11H12	-428978	gene-OR11H12
NC_000009.12-80420020-80420515	1.36085	5.00128	0.060913	0.910396	Intron (XR_929989.3/LOC105376103, intron 1 of 2)	NC_000009.12	80355312	80451472	96161	1	LOC105376103	64709	gene-LOC105376103
NC_000008.11-15024786-15025079	2.60237	3.91031	0.0610103	0.910396	Intron (NM_001322879.2/SGCZ, intron 1 of 6)	NC_000008.11	14853438	14853510	73	2	MIR383	-171277	gene-MIR383
NC_000016.10-70318794-70319079	2.49223	4.15635	0.0610441	0.910396	Intron (NM_001257174.2/DDX19B, intron 3 of 9)	NC_000016.10	70315640	70346747	31108	2	DDX19A-DT	27668	gene-DDX19A-DT
NC_000007.14-151141997-151142427	2.31655	4.2541	0.0611411	0.910396	Exon (NM_001281300.2/AGAP3, exon 12 of 16)	NC_000007.14	151148009	151167694	19686	2	GBX1	25267	gene-GBX1
NC_000008.11-108523066-108523601	-1.89894	4.50606	0.0611441	0.910396	Distal Intergenic	NC_000008.11	108572645	108573133	489	1	LOC101060000	-49044	gene-LOC101060000
NC_000009.12-114488937-114489292	2.54122	4.19019	0.0612883	0.910396	Promoter (2-3kb)	NC_000009.12	114491505	114492013	509	1	LOC100131877	-2213	gene-LOC100131877
NC_000005.10-30438832-30439149	1.15669	5.35928	0.0613863	0.910396	Distal Intergenic	NC_000005.10	30197989	30205022	7034	1	LOC124901179	240844	gene-LOC124901179
NC_000003.12-155010776-155011111	-2.30409	4.3055	0.0613982	0.910396	Distal Intergenic	NC_000003.12	155024202	155183729	159528	1	MME	-13091	gene-MME
NC_000017.11-59329183-59329504	-2.54907	4.27801	0.061469	0.910396	Promoter (2-3kb)	NC_000017.11	59331655	59401729	70075	1	YPEL2	-2151	gene-YPEL2
NC_000005.10-54071814-54072165	-2.46099	4.20864	0.0614739	0.910396	Intron (XM_011543498.3/ARL15, intron 6 of 6)	NC_000005.10	53951504	53951599	96	2	MIR581	-120216	gene-MIR581
NC_000012.12-129732281-129732572	2.89318	3.67934	0.0614779	0.910396	Intron (NM_133448.3/TMEM132D, intron 1 of 8)	NC_000012.12	129850914	129860652	9739	2	LOC124903085	128080	gene-LOC124903085
NC_000016.10-36954013-36954422	-0.938702	5.82188	0.0615385	0.910396	Distal Intergenic	NC_000016.10	36101116	36102205	1090	1	LOC101929923	852898	gene-LOC101929923
NC_000009.12-34974830-34975100	-3.2046	3.77466	0.0616477	0.910396	Intron (XM_047423102.1/PHF24, intron 7 of 11)	NC_000009.12	34985410	34989379	3970	2	DNAJB5-DT	14279	gene-DNAJB5-DT
NC_000011.10-6105428-6105749	-1.34528	4.99778	0.0616967	0.910396	Promoter (1-2kb)	NC_000011.10	6107684	6108835	1152	1	OR56B4	-1935	gene-OR56B4
NC_000005.10-116446738-116447010	-2.4178	4.17797	0.0620482	0.910396	Promoter (<=1kb)	NC_000005.10	116447498	116471673	24176	1	SEMA6A-AS1	-488	gene-SEMA6A-AS1
NC_000015.10-94566242-94566538	2.70139	3.94859	0.0621817	0.910396	Distal Intergenic	NC_000015.10	94583512	94589256	5745	2	LINC02852	22718	gene-LINC02852
NC_000006.12-167948554-167948951	2.36255	4.28566	0.0622245	0.910396	Intron (NM_001366319.2/AFDN, intron 28 of 32)	NC_000006.12	167934764	167936479	1716	1	LOC107986673	13791	gene-LOC107986673
NC_000007.14-5390270-5390574	-3.06865	3.672	0.0623087	0.910396	Exon (XM_017012734.3/TNRC18, exon 3 of 30)	NC_000007.14	5306811	5423834	117024	2	TNRC18	33260	gene-TNRC18
NC_000003.12-93432518-93432823	-1.50476	4.87459	0.0623528	0.910396	Distal Intergenic	NC_000003.12	93931360	93931845	486	2	HSPE1P17	499022	gene-HSPE1P17
NC_000015.10-25253295-25253613	2.42016	4.08282	0.062374	0.910396	Intron (NR_146177.1/SNHG14, intron 139 of 147)	NC_000015.10	25250859	25250940	82	1	SNORD115-44	2437	gene-SNORD115-44
NC_000002.12-216469324-216469686	2.81827	4.02717	0.0624625	0.910396	Intron (NM_014140.4/SMARCAL1, intron 14 of 17)	NC_000002.12	216483457	216498752	15296	2	RPL37A-DT	29066	gene-RPL37A-DT
NC_000023.11-6494082-6494383	2.64063	3.90842	0.0624679	0.910396	Distal Intergenic	NC_000023.11	6533618	6535118	1501	2	VCX3A	40735	gene-VCX3A
NC_000005.10-116482259-116482666	-1.79837	4.56817	0.062491	0.910396	Exon (XM_047417452.1/SEMA6A, exon 6 of 15)	NC_000005.10	116447498	116471673	24176	1	SEMA6A-AS1	34762	gene-SEMA6A-AS1
NC_000015.10-49837783-49838082	2.98393	3.7724	0.062689	0.910396	Distal Intergenic	NC_000015.10	49877299	49883523	6225	1	LOC102724587	-39217	gene-LOC102724587
NC_000011.10-24785112-24785420	2.84165	4.08574	0.0627173	0.910396	Intron (XM_017017649.3/LUZP2, intron 5 of 6)	NC_000011.10	24497053	25082638	585586	1	LUZP2	288060	gene-LUZP2
NC_000012.12-55140499-55140878	-2.32702	4.51383	0.0627231	0.910396	Distal Intergenic	NC_000012.12	55126406	55132750	6345	1	OR9K2	14094	gene-OR9K2
NC_000016.10-63335928-63336207	2.53839	3.86813	0.0627492	0.910396	Intron (XR_001752232.2/LOC105371308, intron 2 of 5)	NC_000016.10	63056777	63098697	41921	2	LOC105371307	-237232	gene-LOC105371307
NC_000005.10-770610-770983	0.857435	6.39028	0.0627699	0.910396	Intron (XM_017010114.3/ZDHHC11B, intron 1 of 15)	NC_000005.10	710355	784729	74375	2	ZDHHC11B	13746	gene-ZDHHC11B
NC_000005.10-82462141-82462495	-2.50628	4.24083	0.0628982	0.910396	Distal Intergenic	NC_000005.10	82405668	82407370	1703	2	LOC124901019	-54772	gene-LOC124901019
NC_000016.10-54739554-54739840	2.56755	3.87308	0.0629681	0.910396	Distal Intergenic	NC_000016.10	54634069	54652209	18141	1	LOC105371274	105486	gene-LOC105371274
NC_000001.11-199215099-199215361	-2.76128	4.15922	0.063065	0.910396	Intron (NR_147896.1/LINC02789, intron 3 of 3)	NC_000001.11	199099806	199178822	79017	2	LOC107985243	-36278	gene-LOC107985243
NC_000005.10-117701638-117702048	2.49199	4.11908	0.0631188	0.910396	Distal Intergenic	NC_000005.10	117717325	117719947	2623	2	LOC100129526	17899	gene-LOC100129526
NC_000010.11-83495981-83496238	2.28319	4.23023	0.063341	0.910396	Distal Intergenic	NC_000010.11	83546315	83547979	1665	1	LOC105378393	-50077	gene-LOC105378393
NC_000006.12-17603365-17603711	-2.42266	4.38331	0.0633431	0.910396	Intron (NM_016255.3/FAM8A1, intron 2 of 4)	NC_000006.12	17600302	17611715	11414	1	FAM8A1	3064	gene-FAM8A1
NC_000010.11-102812325-102812887	-1.2712	5.14572	0.0633859	0.910396	Exon (NM_001083913.2/WBP1L, exon 4 of 4)	NC_000010.11	102832676	102834504	1829	1	CYP17A1-AS1	-19789	gene-CYP17A1-AS1
NC_000001.11-169455648-169456270	-1.45676	5.14518	0.0634052	0.910396	Intron (NM_001300968.1/CCDC181, intron 2 of 6)	NC_000001.11	169394870	169460669	65800	2	CCDC181	4399	gene-CCDC181
NC_000002.12-77694892-77695361	-1.93408	4.6574	0.0634341	0.910396	Distal Intergenic	NC_000002.12	77792756	77793076	321	1	RPL38P2	-97395	gene-RPL38P2
NC_000005.10-49223959-49224309	-0.660394	6.7305	0.0634409	0.910396	Distal Intergenic	NC_000005.10	50396192	50443345	47154	2	EMB	1219036	gene-EMB
NC_000003.12-135490862-135491157	2.61309	4.189	0.0635059	0.910396	Exon (XR_002959651.2/LOC105374122, exon 5 of 5)	NC_000003.12	135354792	135516378	161587	2	LOC105374122	25221	gene-LOC105374122
NC_000018.10-8993437-8993749	1.90782	4.51643	0.0635236	0.910396	Distal Intergenic	NC_000018.10	9019998	9020826	829	1	RPS4XP19	-26249	gene-RPS4XP19
NC_000008.11-128320826-128321110	-2.62325	4.31004	0.0635961	0.910396	Distal Intergenic	NC_000008.11	128150924	128186762	35839	1	LOC124902020	169903	gene-LOC124902020
NC_000015.10-19052125-19052478	-1.5181	4.79254	0.0636279	0.910396	Distal Intergenic	NC_000015.10	21179914	21189864	9951	1	LOC105379205	-2127436	gene-LOC105379205
NC_000017.11-6895990-6896280	-1.7825	4.55296	0.0639292	0.910396	Promoter (1-2kb)	NC_000017.11	6893240	6894946	1707	2	LOC124903908	-1045	gene-LOC124903908
NC_000001.11-75287797-75288116	1.32179	4.9843	0.0639333	0.910396	Intron (NM_001130058.2/SLC44A5, intron 5 of 23)	NC_000001.11	75128434	75199454	71021	1	LHX8	159364	gene-LHX8
NC_000007.14-156145738-156146142	2.27126	4.23245	0.0639374	0.910396	Promoter (<=1kb)	NC_000007.14	156139991	156145989	5999	2	LOC105375603	0	gene-LOC105375603
NC_000009.12-95848711-95849000	2.47913	4.12217	0.0640176	0.910396	Intron (NR_023390.1/ERCC6L2-AS1, intron 2 of 2)	NC_000009.12	95852297	95853786	1490	1	LOC124902221	-3297	gene-LOC124902221
NC_000010.11-86003285-86003556	-3.21923	3.76183	0.0640316	0.910396	Intron (NM_017551.3/GRID1, intron 4 of 15)	NC_000010.11	86264694	86264788	95	2	MIR346	261232	gene-MIR346
NC_000005.10-49296839-49297276	0.877642	6.17296	0.0640687	0.910396	Distal Intergenic	NC_000005.10	50396192	50443345	47154	2	EMB	1146069	gene-EMB
NC_000001.11-123671018-123671360	0.997814	5.46785	0.0641394	0.910396	Distal Intergenic	NC_000001.11	121519112	121571888	52777	1	EMBP1	2151907	gene-EMBP1
NC_000015.10-100105431-100105738	-1.82502	4.45638	0.0643028	0.910396	Intron (XM_017021982.2/ADAMTS17, intron 5 of 14)	NC_000015.10	99976223	99980774	4552	1	LOC105371022	129209	gene-LOC105371022
NT_187388.1-119842-120099	-0.491302	7.58466	0.06435	0.910396	Promoter (2-3kb)	NT_187388.1	122273	135645	13373	1	RNA45SN4	-2174	gene-RNA45SN4
NC_000017.11-22996352-22996759	-0.894921	5.94643	0.0645302	0.910396	Distal Intergenic	NC_000017.11	22692748	22693613	866	1	LOC124904098	303605	gene-LOC124904098
NC_000010.11-103303576-103303878	2.53461	4.15975	0.0645834	0.910396	3' UTR	NC_000010.11	103277138	103290346	13209	1	INA	26439	gene-INA
NC_000010.11-80940603-80941146	2.27451	4.44709	0.0645898	0.910396	Distal Intergenic	NC_000010.11	80776044	80778077	2034	2	FARSBP1	-162527	gene-FARSBP1
NC_000014.9-17316387-17316709	-0.753299	6.33426	0.0646005	0.910396	Distal Intergenic	NC_000014.9	16051029	16056779	5751	2	LOC107987204	-1259609	gene-LOC107987204
NC_000011.10-95946747-95947120	-1.26704	5.14528	0.0647057	0.910396	Distal Intergenic	NC_000011.10	95963215	95963677	463	1	RPL32P25	-16095	gene-RPL32P25
NC_000008.11-116830408-116830701	-1.96552	4.41263	0.0647209	0.910396	Intron (XR_002956724.2/LOC112268030, intron 2 of 2)	NC_000008.11	116874424	116876868	2445	1	RAD21-AS1	-43723	gene-RAD21-AS1
NC_000016.10-75320353-75320776	-1.43687	4.98752	0.065013	0.910396	Intron (NM_006324.3/CFDP1, intron 5 of 6)	NC_000016.10	75255798	75263248	7451	1	LOC105371344	64556	gene-LOC105371344
NC_000005.10-19946069-19946350	1.14464	5.21565	0.0650402	0.910396	Intron (XM_017008929.3/CDH18, intron 2 of 12)	NC_000005.10	19771401	19778705	7305	1	LOC105374672	174669	gene-LOC105374672
NC_000017.11-72399237-72399551	-3.30837	3.2437	0.065045	0.910396	Distal Intergenic	NC_000017.11	72342811	72355136	12326	1	LINC02003	56427	gene-LINC02003
NC_000020.11-63543203-63543481	-1.82824	4.45837	0.0651122	0.910396	Exon (NM_080823.4/SRMS, exon 3 of 8)	NC_000020.11	63538489	63547749	9261	2	SRMS	4268	gene-SRMS
NC_000006.12-115542598-115542985	-3.30179	3.24485	0.0651462	0.910396	Distal Intergenic	NC_000006.12	115472508	115486246	13739	1	LOC105377961	70091	gene-LOC105377961
NC_000020.11-44428375-44428672	-1.55937	4.73123	0.0651851	0.910396	Exon (NM_001287183.2/HNF4A, exon 10 of 11)	NC_000020.11	44408120	44408203	84	1	MIR3646	20256	gene-MIR3646
NC_000001.11-97484405-97484687	2.47521	4.1094	0.0651901	0.910396	Intron (XM_047448076.1/DPYD, intron 13 of 22)	NC_000001.11	97497650	97509003	11354	1	LOC124904225	-12963	gene-LOC124904225
NC_000008.11-14382459-14382805	-2.08229	4.62156	0.0652131	0.910396	Intron (NM_001322879.2/SGCZ, intron 2 of 6)	NC_000008.11	14108676	14112261	3586	1	LOC124902058	273784	gene-LOC124902058
NC_000006.12-50551764-50552251	-1.66497	4.79746	0.0652441	0.910396	Distal Intergenic	NC_000006.12	50462041	50464216	2176	1	LOC124901479	89724	gene-LOC124901479
NC_000001.11-200544862-200545146	2.21666	4.19601	0.0652442	0.910396	Distal Intergenic	NC_000001.11	200519578	200531039	11462	2	LOC107985459	-13824	gene-LOC107985459
NC_000021.9-14530009-14530290	-2.31563	4.31363	0.0652588	0.910396	Intron (XR_007067925.1/LOC124905053, intron 1 of 2)	NC_000021.9	14582202	14598303	16102	1	SAMSN1-AS1	-51912	gene-SAMSN1-AS1
NC_000015.10-66994274-66994581	-1.40183	4.88618	0.0652673	0.910396	Intron (NR_135686.1/LOC102723493, intron 2 of 5)	NC_000015.10	67000616	67001197	582	2	HMGN2P47	6616	gene-HMGN2P47
NC_000008.11-131778948-131779232	-2.2524	4.44648	0.0653603	0.910396	Distal Intergenic	NC_000008.11	131843571	131885436	41866	2	LOC107986976	106204	gene-LOC107986976
NC_000008.11-109484693-109485048	-1.89321	4.50472	0.0653696	0.910396	Exon (NM_177531.6/PKHD1L1, exon 58 of 78)	NC_000008.11	109470138	109472254	2117	1	MAPK6P5	14556	gene-MAPK6P5
NC_000014.9-16253232-16253514	2.10807	4.50675	0.0654155	0.910396	Distal Intergenic	NC_000014.9	16051029	16056779	5751	2	LOC107987204	-196454	gene-LOC107987204
NC_000005.10-4672330-4672640	1.05715	5.40413	0.0654403	0.910396	Distal Intergenic	NC_000005.10	4773481	4774865	1385	1	LINC02114	-100841	gene-LINC02114
NC_000004.12-30148441-30148726	-3.61268	3.43731	0.0654423	0.910396	Distal Intergenic	NC_000004.12	30007419	30008351	933	2	LOC100130674	-140091	gene-LOC100130674
NC_000020.11-59843758-59844074	-2.54159	4.27171	0.0654731	0.910396	Intron (NM_001199505.1/PHACTR3, intron 11 of 12)	NC_000020.11	59863571	59933637	70067	2	SYCP2	89563	gene-SYCP2
NC_000003.12-129000948-129001465	1.83898	4.62153	0.0654803	0.910396	Promoter (<=1kb)	NC_000003.12	129001304	129040742	39439	1	EFCC1	0	gene-EFCC1
NC_000009.12-10802049-10802652	-1.97409	4.55768	0.0654836	0.910396	Distal Intergenic	NC_000009.12	10948369	10958552	10184	2	LOC124902119	155900	gene-LOC124902119
NC_000012.12-106496330-106496698	-3.19253	3.17672	0.0655353	0.910396	Exon (NR_040246.1/LOC100287944, exon 4 of 4)	NC_000012.12	106583004	106762803	179800	1	RFX4	-86306	gene-RFX4
NC_000007.14-72541597-72542116	1.95433	4.53306	0.0656072	0.910396	Distal Intergenic	NC_000007.14	71779491	72504279	724789	2	CALN1	-37319	gene-CALN1
NC_000004.12-51202617-51203295	-0.821231	6.26797	0.0656161	0.910396	Distal Intergenic	NC_000004.12	51833884	51916837	82954	1	DCUN1D4	-630589	gene-DCUN1D4
NC_000008.11-87470247-87470547	-1.55847	4.72898	0.06564	0.910396	Distal Intergenic	NC_000008.11	87609773	87668431	58659	1	LOC105375626	-139226	gene-LOC105375626
NC_000015.10-18266956-18267273	-2.45668	4.21233	0.0656434	0.910396	Distal Intergenic	NC_000015.10	21179914	21189864	9951	1	LOC105379205	-2912641	gene-LOC105379205
NC_000009.12-115142849-115143138	-2.45668	4.21233	0.0656665	0.910396	Intron (NR_163556.1/DELEC1, intron 1 of 7)	NC_000009.12	115141818	115402644	260827	1	DELEC1	1032	gene-DELEC1
NC_000001.11-63578201-63578644	-0.986069	5.6008	0.0656686	0.910396	Intron (XM_011542301.3/EFCAB7, intron 13 of 13)	NC_000001.11	63593411	63660245	66835	1	PGM1	-14767	gene-PGM1
NC_000006.12-118533607-118533874	-2.24156	4.2636	0.0657175	0.910396	Intron (XM_005266972.5/CEP85L, intron 1 of 10)	NC_000006.12	118548296	118561716	13421	1	PLN	-14422	gene-PLN
NC_000010.11-82474721-82475066	2.46821	4.39014	0.0657356	0.910396	Intron (XM_017015584.3/NRG3, intron 3 of 4)	NC_000010.11	82229014	82232920	3907	2	NRG3-AS1	-241802	gene-NRG3-AS1
NC_000015.10-17514122-17514474	-1.65228	4.69451	0.0657515	0.910396	Distal Intergenic	NC_000015.10	21179914	21189864	9951	1	LOC105379205	-3665440	gene-LOC105379205
NC_000008.11-120157744-120158093	2.07173	4.48903	0.0658135	0.910396	Intron (XM_047422200.1/COL14A1, intron 2 of 47)	NC_000008.11	120123757	120373573	249817	1	COL14A1	33988	gene-COL14A1
NC_000007.14-65244444-65244721	-1.76672	4.54097	0.0659321	0.910396	Intron (XR_007060366.1/LOC124901661, intron 1 of 1)	NC_000007.14	65219563	65252416	32854	2	LOC124901661	7695	gene-LOC124901661
NC_000005.10-161679708-161680026	-2.69739	4.11534	0.0660817	0.910396	Distal Intergenic	NC_000005.10	161685721	161702592	16872	1	GABRA6	-5695	gene-GABRA6
NC_000009.12-38438242-38438498	2.06187	4.30167	0.0661642	0.910396	Intron (XR_007061485.1/LOC105376041, intron 4 of 6)	NC_000009.12	38424611	38477489	52879	1	LOC105376041	13632	gene-LOC105376041
NC_000001.11-117385234-117385493	-1.63109	4.87597	0.0662977	0.910396	Intron (XM_017000115.2/MAN1A2, intron 1 of 6)	NC_000001.11	117367449	117528872	161424	1	MAN1A2	17786	gene-MAN1A2
NC_000004.12-112137997-112138333	-3.97778	3.66326	0.0663115	0.910396	Distal Intergenic	NC_000004.12	112120848	112131077	10230	2	LOC105377370	-6921	gene-LOC105377370
NC_000009.12-104680043-104680313	-2.124	4.35814	0.0663997	0.910396	Intron (XR_007061705.1/LOC107987105, intron 2 of 4)	NC_000009.12	104694518	104695462	945	1	OR13D1	-14205	gene-OR13D1
NC_000010.11-12370513-12370834	2.26787	4.2211	0.0664557	0.910396	Intron (NM_020397.4/CAMK1D, intron 1 of 9)	NC_000010.11	12349547	12835545	485999	1	CAMK1D	20967	gene-CAMK1D
NC_000004.12-117557112-117557592	-2.24296	4.4413	0.0666	0.910396	Intron (NR_125757.1/LINC01378, intron 2 of 3)	NC_000004.12	117428398	117689103	260706	1	LINC01378	128715	gene-LINC01378
NC_000009.12-124650058-124650316	-1.95655	4.40211	0.0666784	0.910396	Intron (NM_001278546.2/NR6A1, intron 2 of 9)	NC_000009.12	124658436	124698628	40193	1	MIR181A2HG	-8120	gene-MIR181A2HG
NC_000011.10-5747112-5747419	-2.54698	4.0194	0.066688	0.910396	Intron (XM_017017711.3/OR52N4, intron 3 of 4)	NC_000011.10	5736448	5738523	2076	1	OR56B1	10665	gene-OR56B1
NC_000014.9-16537138-16537434	1.05794	5.40777	0.0668382	0.910396	Distal Intergenic	NC_000014.9	16051029	16056779	5751	2	LOC107987204	-480360	gene-LOC107987204
NC_000008.11-80221-80620	-1.0137	5.36047	0.0669063	0.910396	Intron (NR_168395.1/LOC101927506, intron 3 of 7)	NC_000008.11	63713	113102	49390	2	LOC101927506	32482	gene-LOC101927506
NC_000006.12-91186261-91186527	-3.12882	3.708	0.066974	0.910396	Distal Intergenic	NC_000006.12	91357784	91366768	8985	1	LOC107986624	-171257	gene-LOC107986624
NC_000003.12-87261546-87261910	-2.52945	4.0127	0.0670168	0.910396	Intron (NM_000306.4/POU1F1, intron 4 of 5)	NC_000003.12	87259404	87276584	17181	2	POU1F1	14674	gene-POU1F1
NC_000005.10-49927674-49927952	-1.66938	4.59916	0.0670584	0.910396	Distal Intergenic	NC_000005.10	50396192	50443345	47154	2	EMB	515393	gene-EMB
NC_000002.12-92468573-92469011	-0.91574	5.70985	0.0671561	0.910396	Distal Intergenic	NC_000002.12	91941133	91942470	1338	1	ACTR3BP2	527441	gene-ACTR3BP2
NC_000005.10-28063090-28063365	-1.3261	5.24923	0.0671898	0.910396	Distal Intergenic	NC_000005.10	28286389	28287665	1277	2	LINC02103	224300	gene-LINC02103
NC_000011.10-56076968-56077237	-2.12179	4.36431	0.0672334	0.910396	Distal Intergenic	NC_000011.10	56093308	56094240	933	1	OR8I2	-16071	gene-OR8I2
NC_000001.11-71642878-71643305	-1.03903	5.42465	0.0673151	0.910396	Intron (NM_173808.3/NEGR1, intron 4 of 6)	NC_000001.11	71794232	71837012	42781	2	NEGR1-IT1	193707	gene-NEGR1-IT1
NC_000014.9-19762969-19763243	2.55255	3.86463	0.0673647	0.910396	Downstream (<1kb)	NC_000014.9	19763907	19764007	101	2	LOC124903431	764	gene-LOC124903431
NC_000017.11-21659777-21660207	1.60978	4.80042	0.0675608	0.910396	Distal Intergenic	NC_000017.11	21692523	21704612	12090	1	KCNJ18	-32316	gene-KCNJ18
NC_000005.10-153887036-153887356	-1.89354	4.49847	0.0675996	0.910396	Downstream (<1kb)	NC_000005.10	153887428	153898987	11560	2	LINC01861	11631	gene-LINC01861
NC_000015.10-99926077-99926353	2.05657	4.2983	0.0676646	0.910396	Distal Intergenic	NC_000015.10	99976223	99980774	4552	1	LOC105371022	-49870	gene-LOC105371022
NC_000011.10-53435453-53435721	-1.39275	5.02975	0.0678051	0.910396	Distal Intergenic	NC_000011.10	54603069	54603998	930	2	OR4C46	1168277	gene-OR4C46
NC_000016.10-90106331-90106702	-1.28763	5.03323	0.0679969	0.910396	Exon (NR_126161.1/FAM157C, exon 2 of 4)	NC_000016.10	90102264	90177606	75343	1	FAM157C	4068	gene-FAM157C
NC_000007.14-97256162-97256455	2.08338	4.29806	0.0682011	0.910396	Intron (XR_007060445.1/LOC124901704, intron 1 of 2)	NC_000007.14	97177463	97272587	95125	2	LOC124901704	16132	gene-LOC124901704
NC_000004.12-36948980-36949353	2.48487	3.82106	0.0684213	0.910396	Distal Intergenic	NC_000004.12	37001779	37020706	18928	1	LINC02616	-52426	gene-LINC02616
NC_000020.11-26470289-26470561	0.850781	6.28292	0.0686475	0.910396	Distal Intergenic	NC_000020.11	26249854	26251588	1735	2	LOC124904967	-218702	gene-LOC124904967
NC_000005.10-9368809-9369069	-0.953256	5.41355	0.0686596	0.910396	Intron (XM_047417867.1/SEMA5A, intron 1 of 19)	NC_000005.10	9511333	9518086	6754	1	SEMA5A-AS1	-142264	gene-SEMA5A-AS1
NC_000014.9-18103440-18103916	-0.507724	7.45847	0.0687424	0.910396	Distal Intergenic	NC_000014.9	18601117	18602097	981	1	OR11H12	-497201	gene-OR11H12
NC_000002.12-94957446-94957843	-1.99388	4.56072	0.0688541	0.910396	Exon (XR_923074.3/LOC105373487, exon 3 of 3)	NC_000002.12	94947592	94962426	14835	1	LOC105373487	9855	gene-LOC105373487
NC_000007.14-112691026-112691352	2.9115	3.72494	0.0688818	0.910396	Intron (NR_110158.1/LOC101928012, intron 5 of 7)	NC_000007.14	112735000	112738438	3439	2	MIPEPP1	47086	gene-MIPEPP1
NC_000001.11-58522905-58523173	1.40924	4.87668	0.0689956	0.910396	Intron (NM_001379461.1/DAB1, intron 2 of 20)	NC_000001.11	56994778	58546726	1551949	2	DAB1	23553	gene-DAB1
NC_000012.12-24352717-24353045	1.65461	4.73037	0.0690505	0.910396	Intron (XM_024449151.2/SOX5, intron 3 of 18)	NC_000012.12	24223271	24237965	14695	1	SOX5-AS1	129447	gene-SOX5-AS1
NC_000002.12-127088480-127088790	2.24655	4.22696	0.0691404	0.910396	Intron (NM_001320632.2/BIN1, intron 1 of 13)	NC_000002.12	127107145	127135826	28682	1	LOC105373605	-18355	gene-LOC105373605
NC_000023.11-29039307-29039579	2.67898	3.9479	0.0693313	0.910396	Intron (NM_014271.4/IL1RAPL1, intron 2 of 10)	NC_000023.11	28924069	28924138	70	1	LOC124900494	115239	gene-LOC124900494
NC_000008.11-24216416-24216781	2.97618	3.73107	0.0693665	0.910396	Distal Intergenic	NC_000008.11	24294069	24359014	64946	1	ADAM28	-77288	gene-ADAM28
NC_000010.11-39360338-39360790	1.5837	4.88557	0.0694879	0.910396	Distal Intergenic	NC_000010.11	38175671	38214345	38675	1	CCNYL4	1184668	gene-CCNYL4
NC_000008.11-71010955-71011234	2.39921	4.29772	0.0695835	0.910396	Intron (XM_011517527.4/XKR9, intron 4 of 4)	NC_000008.11	71051465	71056319	4855	1	LOC124901960	-40231	gene-LOC124901960
NC_000008.11-50010630-50011118	1.77582	4.83441	0.0697235	0.910396	5' UTR	NC_000008.11	49909796	50796692	886897	1	SNTG1	100835	gene-SNTG1
NC_000020.11-45469560-45470010	1.6285	4.72965	0.0697404	0.910396	Promoter (<=1kb)	NC_000020.11	45469753	45481532	11780	1	WFDC2	0	gene-WFDC2
NC_000006.12-49543153-49543573	-1.69573	4.61032	0.0697467	0.910396	Distal Intergenic	NC_000006.12	49550668	49561916	11249	1	C6orf141	-7095	gene-C6orf141
NC_000001.11-112505876-112506476	1.40041	5.03842	0.0698417	0.910396	Intron (NM_001291880.1/WNT2B, intron 1 of 4)	NC_000001.11	112466541	112530165	63625	1	WNT2B	39336	gene-WNT2B
NW_025791753.1-72327-72607	-1.21824	5.11781	0.0698696	0.910396	Exon (NR_102404.3/NBPF8, exon 18 of 24)	NW_025791753.1	40392	45078	4687	1	LOC124905549	31936	gene-LOC124905549
NC_000016.10-74629752-74630132	-1.56128	4.8156	0.069881	0.910396	Intron (XM_047434324.1/RFWD3, intron 7 of 9)	NC_000016.10	74612091	74613249	1159	2	HSPE1P7	-16504	gene-HSPE1P7
NC_000001.11-87853956-87854245	-1.65741	4.87995	0.0699754	0.910396	Distal Intergenic	NC_000001.11	87803660	87826914	23255	2	LOC124904212	-27043	gene-LOC124904212
NC_000019.10-27061456-27061727	-0.81658	6.53215	0.0700227	0.910396	Distal Intergenic	NC_000019.10	27681072	27687970	6899	2	LOC105372345	626243	gene-LOC105372345
NC_000005.10-132905205-132905502	-2.312	4.31148	0.0700778	0.910396	Intron (NM_014423.4/AFF4, intron 5 of 20)	NC_000005.10	132873668	132875046	1379	1	LEAP2	31538	gene-LEAP2
NC_000001.11-57205143-57205413	1.26862	5.16061	0.0700994	0.910396	Intron (NM_001365793.1/DAB1, intron 2 of 14)	NC_000001.11	57169983	57186219	16237	1	LOC105378747	35161	gene-LOC105378747
NC_000020.11-38742495-38742857	-2.41341	4.37158	0.0702323	0.910396	Distal Intergenic	NC_000020.11	38748460	38772520	24061	1	ACTR5	-5603	gene-ACTR5
NC_000012.12-121490328-121490647	-2.26139	4.28228	0.0703978	0.910396	Intron (XM_047429717.1/KDM2B, intron 7 of 18)	NC_000012.12	121444273	121444352	80	2	MIR7107	-45977	gene-MIR7107
NC_000005.10-30410679-30410973	1.25507	5.10956	0.070536	0.910396	Distal Intergenic	NC_000005.10	30197989	30205022	7034	1	LOC124901179	212691	gene-LOC124901179
NC_000016.10-83010002-83010341	2.26674	4.2204	0.0705367	0.910396	Intron (NM_001220492.2/CDH13, intron 2 of 5)	NC_000016.10	82953230	82990298	37069	2	LOC101928417	-19705	gene-LOC101928417
NC_000007.14-59409610-59409873	-1.72898	4.52011	0.0706235	0.910396	Distal Intergenic	NC_000007.14	57865321	57868449	3129	2	LOC102723842	-1541162	gene-LOC102723842
NC_000013.11-17585117-17585466	-0.794536	5.85895	0.0708402	0.910396	Distal Intergenic	NC_000013.11	18408127	18423420	15294	1	LOC102724148	-822661	gene-LOC102724148
NC_000001.11-64003781-64004056	-1.23082	5.24329	0.0708407	0.910396	Intron (NM_001083592.2/ROR1, intron 1 of 6)	NC_000001.11	64033935	64035013	1079	2	LOC105378772	30957	gene-LOC105378772
NC_000006.12-50903249-50903612	-1.59152	4.74895	0.0708413	0.910396	Distal Intergenic	NC_000006.12	50912550	50913462	913	2	FTH1P5	9850	gene-FTH1P5
NC_000013.11-62038205-62038467	3.46315	3.46511	0.0708753	0.910396	Distal Intergenic	NC_000013.11	62003525	62029548	26024	2	LINC00358	-8658	gene-LINC00358
NC_000002.12-63743949-63744283	-2.4959	4.22303	0.0709539	0.910396	Intron (XM_047444628.1/WDPCP, intron 2 of 18)	NC_000002.12	63751498	63752708	1211	2	HNRNPA1P66	8425	gene-HNRNPA1P66
NC_000003.12-9449879-9450222	-3.05623	3.67	0.0710014	0.910396	Intron (XM_047448508.1/SETD5, intron 18 of 18)	NC_000003.12	9397615	9478154	80540	1	SETD5	52265	gene-SETD5
NC_000005.10-76644576-76644903	-2.15936	4.38299	0.0710067	0.910396	Intron (NM_006633.5/IQGAP2, intron 17 of 35)	NC_000005.10	76615482	76623403	7922	2	F2RL2	-21174	gene-F2RL2
NC_000001.11-38896270-38896611	2.39018	4.07611	0.0711051	0.910396	Intron (NM_001304746.2/RHBDL2, intron 4 of 7)	NC_000001.11	38862490	38881626	19137	2	GJA9-MYCBP	-14645	gene-GJA9-MYCBP
NC_000010.11-93786052-93786368	-2.35725	4.14026	0.0711695	0.910396	Intron (NM_001308275.2/LGI1, intron 4 of 7)	NC_000010.11	93763090	93788608	25519	2	LOC105378437	2240	gene-LOC105378437
NC_000001.11-168984101-168984486	-1.83804	4.46434	0.0711794	0.910396	Intron (NR_104091.1/LINC00970, intron 3 of 4)	NC_000001.11	168938417	168939044	628	1	RPL29P7	45685	gene-RPL29P7
NC_000007.14-105818796-105819085	2.71944	3.57199	0.0713592	0.910396	Intron (NM_001385596.1/ATXN7L1, intron 2 of 11)	NC_000007.14	105604772	105876599	271828	2	ATXN7L1	57514	gene-ATXN7L1
NC_000021.9-37581521-37581925	2.64444	4.21219	0.0714084	0.910396	Distal Intergenic	NC_000021.9	37560019	37570522	10504	1	LOC105372798	21503	gene-LOC105372798
NC_000001.11-147817263-147817600	-2.25268	4.44912	0.0714468	0.910396	Distal Intergenic	NC_000001.11	147840952	147842497	1546	1	LOC391092	-23352	gene-LOC391092
NC_000003.12-170868597-170868882	2.29058	3.99842	0.0715357	0.910396	Intron (NM_001099645.2/RPL22L1, intron 1 of 3)	NC_000003.12	170864875	170870195	5321	2	RPL22L1	1313	gene-RPL22L1
NC_000006.12-14384636-14384915	-2.26119	4.27941	0.0717	0.910396	Downstream (2-3kb)	NC_000006.12	14387201	14393953	6753	2	LOC105374943	9038	gene-LOC105374943
NC_000009.12-44280961-44281307	-0.84719	5.76506	0.0717199	0.910396	Distal Intergenic	NC_000009.12	43108039	43127498	19460	2	LOC102724922	-1153464	gene-LOC102724922
NC_000009.12-43616724-43616993	-0.899599	5.65794	0.0717399	0.910396	Distal Intergenic	NC_000009.12	43108039	43127498	19460	2	LOC102724922	-489227	gene-LOC102724922
NC_000002.12-170889755-170890084	-2.76517	3.87044	0.0718622	0.910396	Distal Intergenic	NC_000002.12	170928477	170967130	38654	1	GORASP2	-38393	gene-GORASP2
NC_000005.10-11072665-11073113	0.806615	6.01605	0.0719266	0.910396	Intron (XM_047416777.1/CTNND2, intron 9 of 14)	NC_000005.10	11027200	11027306	107	1	RNU6-429P	45466	gene-RNU6-429P
NC_000009.12-113162155-113162573	1.92227	4.54781	0.0719831	0.910396	3' UTR	NC_000009.12	113151007	113164140	13134	1	SLC31A2	11149	gene-SLC31A2
NC_000009.12-23351188-23351494	2.40726	4.08597	0.072142	0.910396	Distal Intergenic	NC_000009.12	23482740	23484534	1795	2	LOC105369298	133040	gene-LOC105369298
NC_000005.10-86806472-86806940	-1.51308	4.87455	0.0721443	0.910396	Distal Intergenic	NC_000005.10	86746818	86749772	2955	1	LINC02059	59655	gene-LINC02059
NC_000004.12-51543532-51544095	-1.06638	5.39585	0.0723193	0.910396	Distal Intergenic	NC_000004.12	51833884	51916837	82954	1	DCUN1D4	-289789	gene-DCUN1D4
NC_000001.11-71829495-71830150	-0.944175	5.6175	0.0723422	0.910396	Intron (NM_173808.3/NEGR1, intron 2 of 6)	NC_000001.11	71794232	71837012	42781	2	NEGR1-IT1	6862	gene-NEGR1-IT1
NC_000010.11-107860629-107860962	3.02602	3.76596	0.0723879	0.910396	Distal Intergenic	NC_000010.11	107689564	107713406	23843	1	LOC101927573	171066	gene-LOC101927573
NC_000011.10-51363936-51364280	1.29322	5.34379	0.0725341	0.910396	Distal Intergenic	NC_000011.10	50409147	50420631	11485	1	LOC646813	954790	gene-LOC646813
NC_000005.10-123585791-123586072	-2.52472	4.0135	0.072588	0.910396	Intron (NM_004384.5/CSNK1G3, intron 6 of 12)	NC_000005.10	123512177	123617049	104873	1	CSNK1G3	73615	gene-CSNK1G3
NC_000003.12-181831095-181831571	1.92777	4.53755	0.0727161	0.910396	Distal Intergenic	NC_000003.12	181866309	181867154	846	2	LOC101929598	35583	gene-LOC101929598
NC_000007.14-135844961-135845345	1.9684	4.39532	0.0728013	0.910396	Distal Intergenic	NC_000007.14	135758523	135771179	12657	1	LOC105375522	86439	gene-LOC105375522
NC_000020.11-58903266-58903711	-1.14409	5.23886	0.0728528	0.910396	3' UTR	NC_000020.11	58863756	58888810	25055	2	LOC101927932	-14457	gene-LOC101927932
NC_000001.11-100785846-100786203	1.31596	4.98863	0.0729404	0.910396	Distal Intergenic	NC_000001.11	100719742	100739045	19304	1	VCAM1	66105	gene-VCAM1
NC_000006.12-70285231-70285542	-2.46106	4.20566	0.0732443	0.910396	Intron (XM_017010246.3/COL9A1, intron 2 of 35)	NC_000006.12	70215061	70303084	88024	2	COL9A1	17542	gene-COL9A1
NC_000023.11-26271929-26272211	-2.66411	3.80239	0.0734981	0.910396	Distal Intergenic	NC_000023.11	26216169	26218270	2102	1	MAGEB5	55761	gene-MAGEB5
NC_000005.10-150741110-150741398	-2.50557	4.2416	0.0734989	0.910396	Intron (XM_047417263.1/DCTN4, intron 1 of 9)	NC_000005.10	150708440	150759017	50578	2	DCTN4	17619	gene-DCTN4
NC_000009.12-102426796-102427305	-1.89493	4.50157	0.0735452	0.910396	Distal Intergenic	NC_000009.12	102503380	102514607	11228	2	LOC105376190	87302	gene-LOC105376190
NC_000005.10-44980169-44980583	0.907702	5.57927	0.0735529	0.910396	Distal Intergenic	NC_000005.10	44808947	44815514	6568	1	MRPS30	171223	gene-MRPS30
NC_000010.11-83573654-83573997	2.28005	4.21887	0.0737398	0.910396	Distal Intergenic	NC_000010.11	83584759	83650955	66197	1	LOC105378396	-10762	gene-LOC105378396
NC_000002.12-99256893-99257173	2.15526	4.36416	0.0737455	0.910396	5' UTR	NC_000002.12	99242246	99261522	19277	2	LYG2	4349	gene-LYG2
NC_000007.14-88812414-88812680	2.02143	4.26615	0.0737704	0.910396	Intron (NM_181646.5/ZNF804B, intron 1 of 3)	NC_000007.14	88794106	88795737	1632	2	TEX47	-16678	gene-TEX47
NC_000016.10-7885745-7886007	2.20439	4.19828	0.0737794	0.910396	Intron (XR_001752323.2/LOC105371069, intron 1 of 1)	NC_000016.10	7876483	7894395	17913	2	LOC105371069	8388	gene-LOC105371069
NC_000012.12-51234078-51234412	1.49177	4.82579	0.0738048	0.910396	Distal Intergenic	NC_000012.12	51238826	51246717	7892	1	DAZAP2	-4414	gene-DAZAP2
NC_000013.11-22414498-22415107	-1.90758	4.63875	0.0738949	0.910396	Distal Intergenic	NC_000013.11	22428056	22457463	29408	1	LOC107984599	-12949	gene-LOC107984599
NC_000017.11-47913303-47913710	2.0276	4.45919	0.0739022	0.910396	Intron (NM_003110.6/SP2, intron 1 of 6)	NC_000017.11	47896236	47931731	35496	1	SP2	17068	gene-SP2
NC_000009.12-39788358-39788716	-0.930117	5.5287	0.0740324	0.910396	Distal Intergenic	NC_000009.12	39803496	39810159	6664	2	GLIDR	21443	gene-GLIDR
NC_000015.10-24795851-24796215	1.81628	4.45606	0.0741955	0.910396	Distal Intergenic	NC_000015.10	24823608	25419462	595855	1	SNHG14	-27393	gene-SNHG14
NC_000009.12-105554648-105554972	2.72167	3.57297	0.07426	0.910396	Intron (XR_007061709.1/FKTN-AS1, intron 2 of 2)	NC_000009.12	105558130	105641118	82989	1	FKTN	-3158	gene-FKTN
NC_000021.9-8462220-8462708	-0.392358	8.29202	0.0743469	0.910396	Distal Intergenic	NC_000021.9	8249505	8249596	92	1	MIR6724-2	212716	gene-MIR6724-2
NC_000022.11-16930112-16930454	-2.14469	4.37071	0.0743732	0.910396	Distal Intergenic	NC_000022.11	16856938	16860731	3794	2	ZNF402P	-69382	gene-ZNF402P
NC_000010.11-113314552-113314885	2.30536	3.99672	0.0747092	0.910396	Intron (XR_946329.2/LOC105378490, intron 1 of 1)	NC_000010.11	113301242	113320971	19730	1	LOC105378490	13311	gene-LOC105378490
NC_000006.12-65176981-65177247	-2.75886	3.85823	0.0747327	0.910396	Intron (NM_001142800.2/EYS, intron 12 of 42)	NC_000006.12	65217629	65226599	8971	2	LOC107986607	49352	gene-LOC107986607
NC_000007.14-74745913-74746270	-1.96365	4.40622	0.0747384	0.910396	Exon (NM_001163636.3/GTF2I, exon 21 of 34)	NC_000007.14	74688937	74728918	39982	2	GTF2I-AS1	-16996	gene-GTF2I-AS1
NC_000003.12-179246173-179246575	-2.398	4.16947	0.0747836	0.910396	Intron (NR_028135.2/KCNMB3, intron 2 of 4)	NC_000003.12	179239703	179267050	27348	2	KCNMB3	20475	gene-KCNMB3
NC_000011.10-13783811-13784304	1.38128	5.03072	0.0747971	0.910396	Promoter (<=1kb)	NC_000011.10	13784386	13848002	63617	1	LINC02548	-82	gene-LINC02548
NC_000006.12-120233646-120233955	2.46764	3.82291	0.0748477	0.910396	Distal Intergenic	NC_000006.12	120015179	120015257	79	1	MIR3144	218468	gene-MIR3144
NC_000011.10-100436762-100437128	-1.7637	4.53907	0.0749753	0.910396	Distal Intergenic	NC_000011.10	100666426	100667159	734	1	PPIAP43	-229298	gene-PPIAP43
NC_000023.11-43629436-43629736	-2.75313	3.85909	0.0750241	0.910396	Distal Intergenic	NC_000023.11	43655006	43746817	91812	1	MAOA	-25270	gene-MAOA
NC_000018.10-923816-924114	2.2989	4.00316	0.0751597	0.910396	Downstream (1-2kb)	NC_000018.10	926083	927993	1911	2	LINC01904	3879	gene-LINC01904
NC_000010.11-39726875-39727191	0.953162	5.43815	0.075244	0.910396	Distal Intergenic	NC_000010.11	38175671	38214345	38675	1	CCNYL4	1551205	gene-CCNYL4
NC_000002.12-36573794-36574144	-2.22296	4.24962	0.0752845	0.910396	Intron (NM_001042548.2/FEZ2, intron 5 of 8)	NC_000002.12	36552258	36598168	45911	2	FEZ2	24024	gene-FEZ2
NC_000011.10-54793173-54793453	-1.91628	4.38006	0.0753193	0.910396	Distal Intergenic	NC_000011.10	54706832	54707902	1071	1	OR4A5	86342	gene-OR4A5
NC_000007.14-139141107-139141418	1.81942	4.60168	0.0753224	0.910396	Intron (NM_001321742.2/TTC26, intron 4 of 7)	NC_000007.14	139133778	139191986	58209	1	TTC26	7330	gene-TTC26
NC_000007.14-60772856-60773157	-0.947748	5.5819	0.0753306	0.910396	Distal Intergenic	NC_000007.14	60991902	60993220	1319	2	LOC101060796	220063	gene-LOC101060796
NC_000009.12-43465656-43466004	0.882	5.68599	0.0753543	0.910396	Distal Intergenic	NC_000009.12	43108039	43127498	19460	2	LOC102724922	-338159	gene-LOC102724922
NC_000011.10-51104022-51104713	0.929218	5.55455	0.0754263	0.910396	Distal Intergenic	NC_000011.10	50409147	50420631	11485	1	LOC646813	694876	gene-LOC646813
NC_000009.12-2923206-2923588	2.29724	4.22871	0.0755064	0.910396	Distal Intergenic	NC_000009.12	2900249	2900846	598	2	ATP5PDP2	-22361	gene-ATP5PDP2
NC_000005.10-166146214-166146772	-1.02684	5.32225	0.0755075	0.910396	Distal Intergenic	NC_000005.10	166230144	166232898	2755	2	LOC105377705	86126	gene-LOC105377705
NC_000008.11-136232753-136233026	2.09608	4.32563	0.0755307	0.910396	Distal Intergenic	NC_000008.11	136237236	136239038	1803	2	LOC105375775	6012	gene-LOC105375775
NC_000006.12-3577451-3577797	1.44147	4.90207	0.0755948	0.910396	Distal Intergenic	NC_000006.12	3663007	3668704	5698	2	LOC124901243	90907	gene-LOC124901243
NC_000016.10-81773921-81774345	-2.10942	4.50951	0.0756137	0.910396	Distal Intergenic	NC_000016.10	81779291	81962685	183395	1	PLCG2	-4946	gene-PLCG2
NC_000004.12-179828798-179829075	-3.88825	3.6114	0.0756188	0.910396	Distal Intergenic	NC_000004.12	180099606	180148870	49265	1	LOC124900623	-270531	gene-LOC124900623
NC_000007.14-20549445-20549750	-2.63353	4.08571	0.0757164	0.910396	Distal Intergenic	NC_000007.14	20582257	20583407	1151	1	EEF1A1P27	-32507	gene-EEF1A1P27
NC_000008.11-81633429-81633725	1.73397	4.53881	0.075724	0.910396	Downstream (<1kb)	NC_000008.11	81634324	81635442	1119	2	SLC10A5P1	1717	gene-SLC10A5P1
NC_000008.11-54470292-54470642	2.25342	4.22192	0.0757558	0.910396	Promoter (<=1kb)	NC_000008.11	54465594	54470426	4833	2	LOC100129098	0	gene-LOC100129098
NC_000018.10-53545545-53545832	2.87943	3.68502	0.0758313	0.910396	Intron (XM_047437986.1/LOC124904304, intron 1 of 2)	NC_000018.10	53568447	53597851	29405	1	LINC01919	-22615	gene-LINC01919
NC_000002.12-109982418-109982758	-1.66841	4.69758	0.0759135	0.910396	Promoter (1-2kb)	NC_000002.12	109984065	109985088	1024	1	GPAA1P1	-1307	gene-GPAA1P1
NC_000001.11-165402772-165403048	2.21631	4.1866	0.0759436	0.910396	Intron (NM_001256571.2/RXRG, intron 8 of 8)	NC_000001.11	165400922	165445126	44205	2	RXRG	42078	gene-RXRG
NC_000005.10-1329737-1330020	-1.46677	4.84918	0.0759718	0.910396	Intron (XM_024446222.2/CLPTM1L, intron 7 of 14)	NC_000005.10	1309310	1309377	68	2	MIR4457	-20361	gene-MIR4457
NC_000006.12-39095244-39095857	-1.65722	4.88458	0.0759845	0.910396	Distal Intergenic	NC_000006.12	39077530	39078956	1427	2	LOC105375046	-16289	gene-LOC105375046
NC_000008.11-96870288-96870552	2.36285	4.04471	0.0761026	0.910396	Intron (NM_016134.4/CPQ, intron 3 of 7)	NC_000008.11	96774929	96793342	18414	2	LOC124901985	-76947	gene-LOC124901985
NC_000012.12-77713068-77713342	-2.52039	4.0077	0.0761317	0.910396	Intron (XM_017020166.3V3, intron 1 of 39)	NC_000012.12	77571862	78213010	641149	1	NAV3	141207	gene-NAV3
NC_000006.12-34337986-34338268	-2.52039	4.0077	0.0761525	0.910396	Intron (NM_006703.4/NUDT3, intron 2 of 4)	NC_000006.12	34279679	34392669	112991	2	NUDT3	54401	gene-NUDT3
NC_000017.11-1522271-1522563	-2.48618	4.23334	0.0762041	0.910396	Intron (XM_047436299.1/PITPNA, intron 10 of 11)	NC_000017.11	1516919	1518096	1178	1	PITPNA-AS1	5353	gene-PITPNA-AS1
NC_000016.10-12814738-12815159	2.20608	4.38163	0.076241	0.910396	Distal Intergenic	NC_000016.10	12659799	12803887	144089	2	CPPED1	-10852	gene-CPPED1
NC_000005.10-60635660-60636039	-1.79268	4.56112	0.0763013	0.910396	Intron (XM_047417369.1/DEPDC1B, intron 7 of 9)	NC_000005.10	60596912	60700166	103255	2	DEPDC1B	64127	gene-DEPDC1B
NC_000003.12-190320092-190320348	2.55456	3.87742	0.0763158	0.910396	Intron (NM_001378492.1/CLDN16, intron 2 of 8)	NC_000003.12	190305707	190322446	16740	2	CLDN1	2098	gene-CLDN1
NC_000010.11-75852778-75853253	-1.70685	4.61823	0.0763657	0.910396	Intron (NM_001305581.2/LRMDA, intron 2 of 6)	NC_000010.11	75868123	75879054	10932	2	LOC124902463	25801	gene-LOC124902463
NC_000006.12-166176368-166176704	-2.46007	3.96699	0.0764307	0.910396	Distal Intergenic	NC_000006.12	166157656	166168655	11000	2	TBXT	-7714	gene-TBXT
NC_000022.11-33515241-33515812	1.91116	4.51822	0.0765483	0.910396	Intron (XR_007067993.1/LARGE1, intron 7 of 15)	NC_000022.11	33573779	33589064	15286	1	LOC105373007	-57967	gene-LOC105373007
NC_000023.11-15062787-15063248	-1.642	4.57932	0.0765773	0.910396	Distal Intergenic	NC_000023.11	14873421	14922327	48907	1	MOSPD2	189367	gene-MOSPD2
NC_000006.12-54211318-54211578	-1.89218	4.35805	0.0766275	0.910396	Intron (NM_001281746.2/MLIP, intron 11 of 11)	NC_000006.12	54189801	54191612	1812	2	LOC124901335	-19707	gene-LOC124901335
NC_000002.12-202296155-202296497	-2.49615	3.98738	0.0768417	0.910396	Intron (NM_015934.5/NOP58, intron 10 of 14)	NC_000002.12	202293051	202293134	84	1	SNORD11	3105	gene-SNORD11
NC_000012.12-1302583-1302864	-2.62642	4.06772	0.0769988	0.910396	Intron (XM_047428566.1/ERC1, intron 15 of 18)	NC_000012.12	1337352	1339983	2632	1	LOC107987182	-34488	gene-LOC107987182
NC_000023.11-142561577-142561871	4.77315	2.78488	0.0770076	0.910396	Intron (XR_938605.2/LOC105373345, intron 1 of 2)	NC_000023.11	142546381	142624662	78282	1	LOC105373345	15197	gene-LOC105373345
NC_000004.12-51008604-51008881	-1.51958	4.70233	0.0770299	0.910396	Distal Intergenic	NC_000004.12	51833884	51916837	82954	1	DCUN1D4	-825003	gene-DCUN1D4
NC_000001.11-124391623-124391934	-0.557793	7.3119	0.0771706	0.910396	Distal Intergenic	NC_000001.11	121519112	121571888	52777	1	EMBP1	2872512	gene-EMBP1
NC_000009.12-67865674-67865943	2.01114	4.26833	0.0772175	0.910396	Intron (NM_032250.5/ANKRD20A1, intron 3 of 14)	NC_000009.12	67858931	67902394	43464	1	ANKRD20A1	6744	gene-ANKRD20A1
NC_000002.12-92676812-92677245	-0.964999	6.03084	0.0773948	0.910396	Distal Intergenic	NC_000002.12	91941133	91942470	1338	1	ACTR3BP2	735680	gene-ACTR3BP2
NC_000003.12-179250962-179251283	2.16282	4.15124	0.0775268	0.910396	5' UTR	NC_000003.12	179239703	179267050	27348	2	KCNMB3	15767	gene-KCNMB3
NC_000023.11-16159618-16159931	-2.349	4.13246	0.0775305	0.910396	Distal Intergenic	NC_000023.11	16167481	16171464	3984	1	MAGEB17	-7550	gene-MAGEB17
NC_000022.11-26883222-26883615	2.16282	4.15124	0.0775357	0.910396	Distal Intergenic	NC_000022.11	26886854	26887577	724	2	RPL15P22	3962	gene-RPL15P22
NC_000003.12-77134173-77134525	2.45735	4.10952	0.0776316	0.910396	Intron (NM_001128929.3/ROBO2, intron 3 of 26)	NC_000003.12	76707097	76711378	4282	1	LOC102724949	427077	gene-LOC102724949
NC_000005.10-75281226-75281510	2.54469	4.14346	0.0778264	0.910396	Intron (XR_007058824.1/LOC124901007, intron 1 of 1)	NC_000005.10	75274533	75321130	46598	2	LOC124901007	39620	gene-LOC124901007
NC_000011.10-54216787-54217279	-1.11377	5.32123	0.0778544	0.910396	Distal Intergenic	NC_000011.10	54603069	54603998	930	2	OR4C46	386719	gene-OR4C46
NC_000015.10-56639712-56640393	1.51874	4.9288	0.0779612	0.910396	Intron (XM_047432727.1/ZNF280D, intron 19 of 20)	NC_000015.10	56479507	56605596	126090	2	LOC105370832	-34117	gene-LOC105370832
NC_000007.14-26334285-26334598	-1.84406	4.46571	0.0780879	0.910396	Intron (NM_013322.3/SNX10, intron 1 of 6)	NC_000007.14	26291862	26374383	82522	1	SNX10	42424	gene-SNX10
NC_000005.10-150869178-150869458	2.23069	4.18576	0.0781498	0.910396	Promoter (2-3kb)	NC_000005.10	150861013	150866839	5827	2	LOC124901113	-2340	gene-LOC124901113
NC_000004.12-14227091-14227425	-2.50563	3.98911	0.0781558	0.910396	Intron (XR_007058058.1/LOC124900670, intron 1 of 1)	NC_000004.12	14165841	14236650	70810	1	LOC124900670	61251	gene-LOC124900670
NC_000010.11-80932369-80932642	-2.50563	3.98911	0.0781776	0.910396	Distal Intergenic	NC_000010.11	80776044	80778077	2034	2	FARSBP1	-154293	gene-FARSBP1
NC_000007.14-87470129-87470449	2.16343	4.16083	0.0781822	0.910396	Intron (XR_007060054.1/ABCB4, intron 3 of 28)	NC_000007.14	87365896	87476027	110132	2	ABCB4	5578	gene-ABCB4
NC_000023.11-100972025-100972666	0.907081	6.13471	0.0782274	0.910396	Intron (XM_011530951.3/ARL13A, intron 1 of 4)	NC_000023.11	100969708	100990831	21124	1	ARL13A	2318	gene-ARL13A
NC_000011.10-84901805-84902122	-2.21207	4.24587	0.0784439	0.910396	Intron (NM_001300983.1/DLG2, intron 1 of 22)	NC_000011.10	84720787	84763355	42569	1	LOC124902727	181019	gene-LOC124902727
NC_000018.10-43778081-43778377	2.69875	3.94616	0.07846	0.910396	Distal Intergenic	NC_000018.10	43884202	43889200	4999	1	LOC105372087	-105825	gene-LOC105372087
NC_000008.11-107436884-107437223	3.7219	3.63315	0.0785783	0.910396	Intron (NM_001146.5/ANGPT1, intron 1 of 8)	NC_000008.11	107249482	107497918	248437	2	ANGPT1	60695	gene-ANGPT1
NC_000007.14-88898773-88899030	2.50676	4.11599	0.0786204	0.910396	Intron (NM_181646.5/ZNF804B, intron 1 of 3)	NC_000007.14	88794106	88795737	1632	2	TEX47	-103037	gene-TEX47
NC_000002.12-208562715-208563062	2.38169	4.0823	0.0787591	0.910396	Intron (NR_136588.1/LOC101927960, intron 1 of 5)	NC_000002.12	208542642	208825587	282946	1	LOC101927960	20074	gene-LOC101927960
NC_000012.12-74244687-74244948	-1.90413	4.36984	0.0789825	0.910396	Intron (NR_038300.1/LINC02882, intron 3 of 6)	NC_000012.12	74292265	74294332	2068	1	VENTXP3	-47317	gene-VENTXP3
NC_000016.10-83795542-83796011	1.11781	5.27586	0.0790817	0.910396	3' UTR	NC_000016.10	83797236	83803976	6741	2	LOC102724163	7965	gene-LOC102724163
NC_000016.10-51044084-51044352	2.65452	3.91504	0.0792209	0.910396	Distal Intergenic	NC_000016.10	51024496	51038094	13599	2	LOC107984903	-5991	gene-LOC107984903
NW_021160017.1-894664-895337	1.7138	4.64303	0.0792956	0.910396	Distal Intergenic	NW_021160017.1	879333	883414	4082	1	LOC124905498	15332	gene-LOC124905498
NC_000001.11-102554903-102555234	-1.69644	4.72707	0.0793252	0.910396	Distal Intergenic	NC_000001.11	102647903	102660714	12812	2	LOC105378874	105480	gene-LOC105378874
NC_000012.12-96011996-96012267	-1.76824	4.42398	0.079361	0.910396	Intron (NM_000895.3/LTA4H, intron 14 of 18)	NC_000012.12	95996482	96011704	15223	1	LOC102723340	15515	gene-LOC102723340
NC_000004.12-4766852-4767208	2.95314	3.71836	0.0794073	0.910396	5' UTR	NC_000004.12	4761760	4787374	25615	1	LOC101928279	5093	gene-LOC101928279
NC_000023.11-117746892-117747171	-2.97119	3.61519	0.0794723	0.910396	Distal Intergenic	NC_000023.11	117897813	118131050	233238	2	KLHL13	383879	gene-KLHL13
NC_000011.10-73606494-73606809	-1.89833	4.50554	0.0795676	0.910396	Distal Intergenic	NC_000011.10	73400487	73598112	197626	2	FAM168A	-8383	gene-FAM168A
NC_000007.14-536570-536953	-2.31903	4.3113	0.0796119	0.910396	Distal Intergenic	NC_000007.14	497258	520700	23443	2	PDGFA	-15871	gene-PDGFA
NC_000003.12-168307269-168307593	-2.57775	4.0401	0.0797263	0.910396	Intron (NR_021485.2/EGFEM1P, intron 1 of 15)	NC_000003.12	168249522	168830599	581078	1	EGFEM1P	57748	gene-EGFEM1P
NC_000001.11-55521031-55521417	-2.2035	4.41515	0.080035	0.910396	Distal Intergenic	NC_000001.11	55225641	55225723	83	1	MIR4422	295391	gene-MIR4422
NC_000007.14-154051407-154051821	-2.16605	4.38169	0.0800776	0.910396	Intron (NM_001364497.2/DPP6, intron 2 of 26)	NC_000007.14	154055585	154060570	4986	2	LOC101929998	8749	gene-LOC101929998
NC_000014.9-17537532-17537848	-0.883924	5.69045	0.0802041	0.910396	Distal Intergenic	NC_000014.9	18601117	18602097	981	1	OR11H12	-1063269	gene-OR11H12
NC_000009.12-129896995-129897500	-1.40909	5.04451	0.0803137	0.910396	Intron (NM_015033.3/FNBP1, intron 15 of 16)	NC_000009.12	129869605	129869671	67	1	MIR6855	27391	gene-MIR6855
NC_000011.10-103448687-103448964	-2.58094	3.74927	0.08033	0.910396	Intron (NM_001080463.2/DYNC2H1, intron 86 of 89)	NC_000011.10	103627244	103629231	1988	2	LOC100190922	180267	gene-LOC100190922
NC_000007.14-128345076-128345358	-2.30082	4.31351	0.0803522	0.910396	Promoter (1-2kb)	NC_000007.14	128297685	128343908	46224	2	RBM28	-1169	gene-RBM28
NC_000020.11-62091315-62091586	1.43194	4.80623	0.0803692	0.910396	Distal Intergenic	NC_000020.11	62066454	62068535	2082	1	LOC105372705	24862	gene-LOC105372705
NC_000012.12-76116882-76117269	2.06281	4.49158	0.0803838	0.910396	Distal Intergenic	NC_000012.12	76137225	76138637	1413	1	LOC641695	-19956	gene-LOC641695
NC_000006.12-76466139-76466453	1.90105	4.35968	0.0805329	0.910396	Distal Intergenic	NC_000006.12	76522448	76593623	71176	2	LINC02540	127170	gene-LINC02540
NC_000005.10-25440829-25441144	1.12964	5.14478	0.0806312	0.910396	Distal Intergenic	NC_000005.10	25569824	25581787	11964	1	LOC124901175	-128680	gene-LOC124901175
NC_000005.10-158348062-158348418	2.32807	3.73428	0.0806996	0.910396	Intron (NR_109888.1/LINC02227, intron 4 of 6)	NC_000005.10	158320683	158409773	89091	2	LINC02227	61355	gene-LINC02227
NC_000010.11-87261717-87261983	-1.26432	5.01942	0.0807143	0.910396	Intron (NR_024397.1/NUTM2A-AS1, intron 4 of 5)	NC_000010.11	87225448	87234978	9531	1	NUTM2A	36270	gene-NUTM2A
NC_000009.12-38427223-38427591	-1.53066	4.8035	0.0807163	0.910396	Intron (XR_007061485.1/LOC105376041, intron 2 of 6)	NC_000009.12	38424611	38477489	52879	1	LOC105376041	2613	gene-LOC105376041
NC_000020.11-30185237-30185603	1.82053	4.4516	0.0808305	0.910396	Distal Intergenic	NC_000020.11	30278906	30286537	7632	2	LINC01597	100934	gene-LINC01597
NC_000006.12-109281891-109282206	1.99289	4.42798	0.0808461	0.910396	Intron (NR_152435.1/CCDC162P, intron 23 of 45)	NC_000006.12	109291255	109291358	104	2	LOC124901530	9152	gene-LOC124901530
NC_000006.12-27223314-27223640	2.482	3.81933	0.0809696	0.910396	Distal Intergenic	NC_000006.12	27217666	27218761	1096	1	LOC124901293	5649	gene-LOC124901293
NW_018654708.1-151748-152124	-0.883808	5.81979	0.0810438	0.910396	Promoter (<=1kb)	NW_018654708.1	151724	151842	119	2	LOC124905433	0	gene-LOC124905433
NC_000018.10-1573759-1574189	2.28726	4.23233	0.0810527	0.910396	Distal Intergenic	NC_000018.10	1513898	1522250	8353	2	LOC105371960	-51510	gene-LOC105371960
NC_000002.12-113340593-113340903	-2.58546	4.0586	0.081059	0.910396	Intron (XR_001739647.2/LINC02966, intron 2 of 4)	NC_000002.12	113314593	113325536	10944	2	LOC105373567	-15058	gene-LOC105373567
NC_000008.11-53162190-53162484	2.41083	3.77433	0.0811604	0.910396	Distal Intergenic	NC_000008.11	53177571	53234203	56633	1	LOC105375836	-15087	gene-LOC105375836
NC_000002.12-68579404-68579904	-1.49861	4.86935	0.0812458	0.910396	3' UTR	NC_000002.12	68643579	68658251	14673	1	PROKR1	-63675	gene-PROKR1
NC_000001.11-110588303-110588986	0.990865	5.4061	0.0814575	0.910396	Distal Intergenic	NC_000001.11	110593580	110631440	37861	2	KCNA2	42454	gene-KCNA2
NC_000009.12-73470252-73470613	-2.48163	3.68835	0.0815736	0.910396	Distal Intergenic	NC_000009.12	73474177	73476080	1904	2	DPP3P2	5467	gene-DPP3P2
NC_000020.11-63146475-63146766	-2.23837	4.2672	0.0816451	0.910396	Distal Intergenic	NC_000020.11	63125280	63130276	4997	2	LOC105376996	-16200	gene-LOC105376996
NC_000008.11-83877685-83877958	-2.23837	4.2672	0.081734	0.910396	Distal Intergenic	NC_000008.11	83912696	83971094	58399	1	LOC124901968	-34738	gene-LOC124901968
NC_000019.10-33309787-33310331	2.38897	4.30122	0.0818695	0.910396	Distal Intergenic	NC_000019.10	33302821	33305057	2237	1	CEBPA-DT	6967	gene-CEBPA-DT
NC_000017.11-2545489-2545813	2.252	4.22122	0.0818841	0.910396	Distal Intergenic	NC_000017.11	2557753	2558094	342	2	RN7SL33P	12281	gene-RN7SL33P
NC_000021.9-12776233-12776706	0.647858	6.6976	0.0818911	0.910396	Distal Intergenic	NC_000021.9	13038166	13118251	80086	1	ANKRD30BP2	-261460	gene-ANKRD30BP2
NC_000007.14-146291285-146291556	2.00439	4.2642	0.0819013	0.910396	Intron (XM_017011950.3/CNTNAP2, intron 1 of 13)	NC_000007.14	145781653	145810306	28654	2	LOC124901765	-480980	gene-LOC124901765
NW_019805498.1-48216-48559	2.34853	4.04714	0.0819142	0.910396	-	-	-	-	-	-	-	-	-
NC_000012.12-85530384-85530705	2.34853	4.04714	0.0819255	0.910396	Intron (XR_007063574.1/LINC02820, intron 4 of 4)	NC_000012.12	85567878	85568242	365	1	LOC101059974	-37173	gene-LOC101059974
NC_000007.14-70930365-70930824	-1.80294	4.44502	0.0819277	0.910396	Distal Intergenic	NC_000007.14	70837742	70845355	7614	1	LOC100967223	92624	gene-LOC100967223
NC_000020.11-58248891-58249217	-2.26311	4.45251	0.0819564	0.910396	Intron (NR_003505.3/PPP4R1L, intron 6 of 16)	NC_000020.11	58216126	58228653	12528	2	ANKRD60	-20239	gene-ANKRD60
NC_000005.10-119722760-119723146	-1.71576	4.50985	0.0820304	0.910396	Distal Intergenic	NC_000005.10	119680172	119682008	1837	1	LOC348958	42589	gene-LOC348958
NC_000021.9-8244735-8245353	-0.335515	8.94133	0.0822312	0.910396	Promoter (1-2kb)	NC_000021.9	8239234	8243077	3844	2	CDC27P9	-1659	gene-CDC27P9
NC_000015.10-68085337-68085602	-2.19172	4.22957	0.0822756	0.910396	Intron (NM_016166.3/PIAS1, intron 1 of 13)	NC_000015.10	68054315	68193847	139533	1	PIAS1	31023	gene-PIAS1
NC_000003.12-104826692-104826973	2.66586	3.96592	0.0823435	0.910396	Intron (XR_001740831.1/LOC107986108, intron 2 of 3)	NC_000003.12	104630481	104909982	279502	2	LOC107986108	83009	gene-LOC107986108
NC_000022.11-38415541-38415906	2.38017	4.32886	0.0823629	0.910396	Intron (XR_007068095.1/LOC105373030, intron 4 of 4)	NC_000022.11	38410356	38424218	13863	2	LOC105373030	8312	gene-LOC105373030
NC_000005.10-68103919-68104335	-1.51684	4.7057	0.0825977	0.910396	Distal Intergenic	NC_000005.10	68077740	68097967	20228	1	LOC124900990	26180	gene-LOC124900990
NC_000001.11-152491882-152492289	-1.84082	4.32696	0.082657	0.910396	Distal Intergenic	NC_000001.11	152510803	152512177	1375	1	LCE5A	-18514	gene-LCE5A
NC_000001.11-209383754-209384101	-2.7052	4.12637	0.0826923	0.910396	Distal Intergenic	NC_000001.11	209372055	209379690	7636	1	LINC01698	11700	gene-LINC01698
NC_000009.12-45341242-45341594	-1.15942	5.07966	0.0826924	0.910396	Distal Intergenic	NC_000009.12	43108039	43127498	19460	2	LOC102724922	-2213745	gene-LOC102724922
NC_000019.10-26891206-26891795	-0.538776	7.53036	0.0827549	0.910396	Distal Intergenic	NC_000019.10	27681072	27687970	6899	2	LOC105372345	796175	gene-LOC105372345
NC_000007.14-100920919-100921382	2.06243	4.66055	0.0828812	0.910396	Distal Intergenic	NC_000007.14	100889994	100896994	7001	2	ACHE	-23926	gene-ACHE
NC_000005.10-122009660-122010206	1.44834	4.88766	0.0831404	0.910396	Intron (NM_152546.3/SRFBP1, intron 4 of 7)	NC_000005.10	121961975	122078935	116961	1	SRFBP1	47686	gene-SRFBP1
NC_000006.12-80462719-80462985	2.10578	4.12327	0.0831491	0.910396	3' UTR	NC_000006.12	80470066	80470499	434	2	RPSAP72	7514	gene-RPSAP72
NC_000006.12-155053314-155053643	2.50124	3.82971	0.0832721	0.910396	Intron (NM_012454.4/TIAM2, intron 1 of 26)	NC_000006.12	154995315	155257723	262409	1	TIAM2	58000	gene-TIAM2
NC_000009.12-28119989-28120393	1.48371	4.99093	0.0833519	0.910396	Intron (XM_047422817.1/LINGO2, intron 5 of 5)	NC_000009.12	27711527	27762387	50861	1	LOC124902135	408463	gene-LOC124902135
NC_000010.11-35848474-35848812	-1.66666	4.59189	0.0833841	0.910396	Distal Intergenic	NC_000010.11	35897206	35898878	1673	2	LINC02630	50066	gene-LINC02630
NC_000010.11-98414775-98415065	2.49713	4.12131	0.0834181	0.910396	5' UTR	NC_000010.11	98383568	98415182	31615	2	PYROXD2	117	gene-PYROXD2
NC_000012.12-34877892-34878168	-0.92501	5.44475	0.0834547	0.910396	Distal Intergenic	NC_000012.12	34230379	34250265	19887	1	AK6P1	647514	gene-AK6P1
NC_000010.11-52869199-52870051	1.26435	5.17545	0.0835529	0.910396	Distal Intergenic	NC_000010.11	52782141	52810965	28825	2	LOC105378307	-58235	gene-LOC105378307
NC_000005.10-2145486-2146354	0.435912	7.69538	0.0838078	0.910396	Distal Intergenic	NC_000005.10	2266961	2278492	11532	1	LOC124901166	-120607	gene-LOC124901166
NC_000010.11-73901681-73901965	-1.58515	4.64928	0.0838265	0.910396	Distal Intergenic	NC_000010.11	73909164	73917494	8331	1	PLAU	-7199	gene-PLAU
NC_000005.10-14487079-14487720	0.861817	5.74598	0.0838868	0.910396	Exon (NM_007118.4/TRIO, exon 48 of 57)	NC_000005.10	14463983	14464067	85	1	SNORD170	23097	gene-SNORD170
NC_000019.10-35160456-35160775	-2.39759	4.16059	0.0839214	0.910396	Exon (XM_047438941.1/FXYD5, exon 5 of 8)	NC_000019.10	35154735	35169881	15147	1	FXYD5	5722	gene-FXYD5
NC_000002.12-92934635-92935061	-0.682737	6.35555	0.0839314	0.910396	Distal Intergenic	NC_000002.12	91941133	91942470	1338	1	ACTR3BP2	993503	gene-ACTR3BP2
NW_003315920.1-12544-12872	1.30658	4.98222	0.0840083	0.910396	-	-	-	-	-	-	-	-	-
NC_000007.14-29370129-29370542	1.79793	4.59436	0.0840717	0.910396	Intron (NM_001398427.1/CHN2, intron 4 of 13)	NC_000007.14	29212113	29213887	1775	1	NANOGP4	158017	gene-NANOGP4
NC_000006.12-115741496-115741780	-1.92182	4.37876	0.0841119	0.910396	Distal Intergenic	NC_000006.12	115633542	115643835	10294	2	LINC02534	-97662	gene-LINC02534
NC_000001.11-123962797-123963116	-0.7447	6.8046	0.0841186	0.910396	Distal Intergenic	NC_000001.11	121519112	121571888	52777	1	EMBP1	2443686	gene-EMBP1
NC_000008.11-68011835-68012108	2.22859	4.18433	0.0841791	0.910396	Intron (NM_025170.6/PREX2, intron 1 of 23)	NC_000008.11	67952046	68237032	284987	1	PREX2	59790	gene-PREX2
NC_000003.12-140608377-140608737	-2.23022	4.25114	0.0843309	0.910396	Intron (XR_007096116.1/LOC102724068, intron 2 of 2)	NC_000003.12	140581898	140678003	96106	2	LOC102724068	69266	gene-LOC102724068
NC_000007.14-92837442-92837878	-1.55101	4.72087	0.0843701	0.910396	Promoter (<=1kb)	NC_000007.14	92604921	92836573	231653	2	CDK6	-870	gene-CDK6
NC_000005.10-7268007-7268280	-1.00498	5.3542	0.0843844	0.910396	Distal Intergenic	NC_000005.10	7272795	7277743	4949	1	LOC105374643	-4515	gene-LOC105374643
NC_000017.11-80436101-80436385	2.71133	3.5671	0.0844447	0.910396	3' UTR	NC_000017.11	80419418	80419493	76	1	MIR4730	16684	gene-MIR4730
NC_000002.12-98856657-98856991	-1.65227	4.58189	0.0844874	0.910396	Intron (XM_005263923.4/CRACDL, intron 1 of 9)	NC_000002.12	98782410	98782553	144	1	RNU4-84P	74248	gene-RNU4-84P
NC_000004.12-123466979-123467267	-2.61188	3.7745	0.0846304	0.910396	Distal Intergenic	NC_000004.12	123508850	123508921	72	2	TRC-GCA2-1	41654	gene-TRC-GCA2-1
NC_000014.9-39658801-39659492	-0.674282	6.54305	0.084668	0.910396	Intron (XR_001750723.2/LOC105370461, intron 4 of 4)	NC_000014.9	39483517	39493518	10002	1	LOC112267899	175285	gene-LOC112267899
NC_000013.11-50182312-50182580	-2.50081	3.99326	0.0847113	0.910396	Intron (NR_109974.1/DLEU1, intron 2 of 6)	NC_000013.11	50172018	50173616	1599	1	ST13P4	10295	gene-ST13P4
NC_000005.10-14989182-14989581	1.0161	5.50866	0.0847174	0.910396	Intron (XR_001742499.2/LOC107986376, intron 2 of 2)	NC_000005.10	14970912	14992964	22053	1	LOC107986376	18271	gene-LOC107986376
NC_000001.11-96161783-96162154	-1.36931	4.93855	0.0848076	0.910396	Distal Intergenic	NC_000001.11	95992068	96022880	30813	1	LINC02790	169716	gene-LINC02790
NC_000007.14-148709356-148709670	1.79189	4.56272	0.0849406	0.910396	Intron (NM_001370660.1/CUL1, intron 1 of 21)	NC_000007.14	148697756	148801110	103355	1	CUL1	11601	gene-CUL1
NC_000007.14-99964958-99965268	-2.58292	4.03931	0.0850178	0.910396	Downstream (1-2kb)	NC_000007.14	99966730	99976031	9302	2	AZGP1	10763	gene-AZGP1
NC_000023.11-79077678-79077969	3.67515	3.57659	0.0850688	0.910396	Distal Intergenic	NC_000023.11	79144688	79175318	30631	1	GPR174	-66719	gene-GPR174
NC_000007.14-151962509-151962831	-2.57295	4.04088	0.0853224	0.910396	Intron (NM_145292.4/GALNTL5, intron 1 of 8)	NC_000007.14	151956446	152019929	63484	1	GALNTL5	6064	gene-GALNTL5
NC_000002.12-137376492-137376765	-1.76408	4.41928	0.0853595	0.910396	Intron (NM_001316349.2/THSD7B, intron 12 of 27)	NC_000002.12	137499844	137507436	7593	2	LOC105373634	130671	gene-LOC105373634
NC_000001.11-98785941-98786252	-1.33334	4.91599	0.0854845	0.910396	Distal Intergenic	NC_000001.11	98661319	98760500	99182	1	SNX7	124623	gene-SNX7
NC_000014.9-31121180-31121511	1.96758	4.53294	0.085536	0.910396	Exon (XM_011536622.2/HECTD1, exon 19 of 34)	NC_000014.9	31100117	31207793	107677	2	HECTD1	86282	gene-HECTD1
NC_000012.12-69985706-69985985	-1.78754	4.43347	0.0855605	0.910396	Distal Intergenic	NC_000012.12	70063195	70085135	21941	1	LOC124902959	-77210	gene-LOC124902959
NC_000001.11-191547639-191547935	-1.8453	4.33189	0.085801	0.910396	Distal Intergenic	NC_000001.11	191221159	191228498	7340	2	LINC01680	-319142	gene-LINC01680
NC_000005.10-49433503-49433891	-0.577025	6.75926	0.0858307	0.910396	Distal Intergenic	NC_000005.10	50396192	50443345	47154	2	EMB	1009454	gene-EMB
NC_000011.10-26937352-26937661	-1.70719	4.50658	0.08584	0.910396	Distal Intergenic	NC_000011.10	26991899	26994111	2213	2	LOC124902650	56450	gene-LOC124902650
NC_000012.12-45741770-45742117	-2.69403	4.12788	0.0862071	0.910396	Intron (XM_047428489.1/ARID2, intron 3 of 16)	NC_000012.12	45729706	45908037	178332	1	ARID2	12065	gene-ARID2
NC_000007.14-37944074-37944747	-1.49919	4.86678	0.086331	0.910396	Intron (NM_001242946.2/EPDR1, intron 1 of 1)	NC_000007.14	37920640	37951936	31297	1	EPDR1	23435	gene-EPDR1
NC_000005.10-16678180-16678451	-0.980174	5.29538	0.0863707	0.910396	Intron (XM_005248306.5/MYO10, intron 15 of 22)	NC_000005.10	16473053	16616997	143945	2	RETREG1	-61184	gene-RETREG1
NC_000007.14-84695272-84695550	2.09537	4.11732	0.0863987	0.910396	Distal Intergenic	NC_000007.14	84532476	84584318	51843	1	LINC03017	162797	gene-LINC03017
NC_000018.10-54783745-54784086	-2.55423	3.73878	0.0864126	0.910396	Intron (NM_001375327.1/RAB27B, intron 2 of 6)	NC_000018.10	54744673	54745656	984	1	RPSAP57	39073	gene-RPSAP57
NC_000002.12-74074473-74074774	1.86825	4.4896	0.0864148	0.910396	Intron (XM_011532683.3/TET3, intron 5 of 12)	NC_000002.12	74135400	74147912	12513	2	BOLA3	73138	gene-BOLA3
NC_000012.12-27118965-27119426	-1.88826	4.49768	0.0864355	0.910396	Intron (LOC124902904/LOC124902904, intron 1 of 9)	NC_000012.12	27100129	27198785	98657	1	LOC124902904	18837	gene-LOC124902904
NC_000008.11-140092007-140092385	-2.44021	4.20327	0.0865102	0.910396	Intron (XM_011517330.3/TRAPPC9, intron 9 of 14)	NC_000008.11	140094894	140100535	5642	2	PEG13	8150	gene-PEG13
NC_000007.14-17666179-17666449	-2.51026	3.99499	0.0865303	0.910396	Distal Intergenic	NC_000007.14	17463445	17558909	95465	2	LINC02889	-107271	gene-LINC02889
NC_000006.12-76455289-76455576	1.64771	4.63039	0.0866846	0.910396	Distal Intergenic	NC_000006.12	76522448	76593623	71176	2	LINC02540	138047	gene-LINC02540
NC_000008.11-86226333-86226589	-1.68551	4.4918	0.0868512	0.910396	Intron (XM_011516867.3/SLC7A13, intron 1 of 3)	NC_000008.11	86214063	86230381	16319	2	SLC7A13	3792	gene-SLC7A13
NC_000007.14-143857271-143857575	1.57273	4.67681	0.086883	0.910396	Exon (XM_005250076.5/TCAF1, exon 8 of 9)	NC_000007.14	143361706	143364265	2560	1	FAM131B-AS1	495566	gene-FAM131B-AS1
NC_000011.10-8712056-8712331	1.79063	4.57515	0.0869075	0.910396	Intron (NM_001376502.1/DENND2B, intron 8 of 18)	NC_000011.10	8718184	8719532	1349	1	LOC107984308	-5853	gene-LOC107984308
NC_000002.12-95677556-95677823	-2.42952	3.94328	0.0869215	0.910396	Distal Intergenic	NC_000002.12	95807052	95826981	19930	2	LINC00342	149158	gene-LINC00342
NC_000006.12-50880868-50881138	-2.34065	4.13395	0.0870525	0.910396	Distal Intergenic	NC_000006.12	50857209	50857687	479	2	RPS17P5	-23182	gene-RPS17P5
NC_000004.12-131508811-131509139	2.30032	3.99355	0.0870848	0.910396	Distal Intergenic	NC_000004.12	131522919	131528243	5325	1	LINC02377	-13780	gene-LINC02377
NC_000001.11-72791975-72792318	-1.05217	5.47233	0.0873632	0.910396	Intron (XR_007066169.1/LINC02796, intron 5 of 5)	NC_000001.11	72697451	72766910	69460	2	LOC105378798	-25066	gene-LOC105378798
NC_000002.12-40533980-40534296	2.69809	3.94535	0.0873981	0.910396	Intron (XR_244991.5/LOC101929667, intron 3 of 5)	NC_000002.12	40097270	40512435	415166	2	SLC8A1	-21546	gene-SLC8A1
NC_000006.12-27105986-27106327	2.16577	4.16229	0.0874514	0.910396	Distal Intergenic	NC_000006.12	27097306	27097387	82	1	TRS-GCT1-1	8681	gene-TRS-GCT1-1
NC_000006.12-103033489-103033798	2.16067	3.91552	0.0874614	0.910396	Distal Intergenic	NC_000006.12	103535049	103540829	5781	1	LOC105377916	-501251	gene-LOC105377916
NC_000007.14-44655447-44655718	2.45048	4.07804	0.0875126	0.910396	Intron (NM_001003941.3/OGDH, intron 4 of 8)	NC_000007.14	44606627	44709066	102440	1	OGDH	48821	gene-OGDH
NC_000006.12-59527052-59527821	-0.566204	7.67039	0.0876936	0.910396	Distal Intergenic	NC_000006.12	60719138	60720271	1134	2	GAPDHP41	1192450	gene-GAPDHP41
NC_000008.11-52670590-52670938	1.88552	4.50935	0.0877803	0.910396	Intron (XM_047422494.1/RB1CC1, intron 7 of 23)	NC_000008.11	52622458	52714435	91978	2	RB1CC1	43497	gene-RB1CC1
NC_000008.11-144730512-144730809	2.59636	3.90782	0.0878369	0.910396	Intron (XM_024447324.2/ZNF251, intron 4 of 4)	NC_000008.11	144529179	144700362	171184	2	ARHGAP39	-30151	gene-ARHGAP39
NT_113889.1-61303-61769	1.46699	4.82411	0.0878399	0.910396	Intron (NR_037871.2/LOC100233156, intron 2 of 4)	NT_113889.1	46845	55049	8205	2	LOC389834	-6255	gene-LOC389834
NC_000002.12-30068110-30068510	-1.66363	4.59004	0.0878407	0.910396	Distal Intergenic	NC_000002.12	30147007	30160533	13527	1	YPEL5	-78497	gene-YPEL5
NC_000022.11-18429652-18429974	-1.41771	4.73116	0.0879528	0.910396	Intron (NR_165629.1/FAM230A, intron 4 of 11)	NC_000022.11	18421384	18500594	79211	1	FAM230A	8269	gene-FAM230A
NC_000021.9-16385186-16385569	-2.38951	4.16485	0.0880766	0.910396	Intron (NR_136542.1/MIR99AHG, intron 4 of 7)	NC_000021.9	16284696	16284768	73	2	SNORD74B	-100419	gene-SNORD74B
NC_000016.10-65359337-65359680	-1.31737	4.83248	0.0881768	0.910396	Intron (XR_007065224.1/LOC124903780, intron 2 of 3)	NC_000016.10	65232044	65393730	161687	1	LOC124903780	127294	gene-LOC124903780
NC_000021.9-5242290-5242611	-1.17552	5.08684	0.0882233	0.910396	Distal Intergenic	NC_000021.9	5155774	5165464	9691	2	LOC102724200	-76827	gene-LOC102724200
NC_000012.12-39484794-39485187	2.08877	4.30076	0.0882801	0.910396	Distal Intergenic	NC_000012.12	39447156	39448769	1614	1	LOC124902919	37639	gene-LOC124902919
NC_000005.10-86216964-86217370	-1.47781	4.67574	0.0882887	0.910396	Distal Intergenic	NC_000005.10	86282444	86297547	15104	1	NBPF22P	-65074	gene-NBPF22P
NC_000001.11-40366899-40367229	-1.452	4.75613	0.0885769	0.910396	Intron (XM_047428009.1/SMAP2, intron 2 of 10)	NC_000001.11	40344834	40423326	78493	1	SMAP2	22066	gene-SMAP2
NC_000001.11-79967848-79968163	1.55531	4.68206	0.0886058	0.910396	Distal Intergenic	NC_000001.11	80090171	80092771	2601	2	LOC553139	124608	gene-LOC553139
NW_012132920.1-479072-479548	-0.767153	5.81681	0.0886544	0.910396	Intron (NM_000746.6/CHRNA7, intron 2 of 9)	NW_012132920.1	273760	372113	98354	1	LOC107984151	205313	gene-LOC107984151
NC_000010.11-39834386-39834726	-0.739012	6.07645	0.0886623	0.910396	Distal Intergenic	NC_000010.11	38175671	38214345	38675	1	CCNYL4	1658716	gene-CCNYL4
NC_000006.12-158992853-158993266	-2.1556	4.37697	0.0886778	0.910396	Intron (XR_001743668.3/RSPH3, intron 2 of 8)	NC_000006.12	158999873	159068841	68969	1	TAGAP-AS1	-6607	gene-TAGAP-AS1
NC_000005.10-23990321-23990589	-1.11074	5.22008	0.088716	0.910396	Intron (NR_131245.1/LINC02899, intron 4 of 4)	NC_000005.10	23972188	23972294	107	2	LOC124900210	-18028	gene-LOC124900210
NC_000022.11-14648217-14648600	-0.574865	6.82782	0.0887316	0.910396	Distal Intergenic	NC_000022.11	15264489	15278052	13564	1	LOC112268290	-615889	gene-LOC112268290
NC_000004.12-96942488-96942806	-2.9457	4.00031	0.0887465	0.910396	Distal Intergenic	NC_000004.12	97219937	97225365	5429	2	LOC124900737	282559	gene-LOC124900737
NC_000005.10-47306220-47306725	-0.596471	6.61724	0.0887843	0.910396	Distal Intergenic	NC_000005.10	45254948	45696380	441433	2	HCN1	-1609841	gene-HCN1
NC_000007.14-69152846-69153190	-2.58246	4.04257	0.0888633	0.910396	Promoter (2-3kb)	NC_000007.14	69115870	69150203	34334	2	LOC105375343	-2644	gene-LOC105375343
NC_000002.12-63434709-63435063	2.2633	4.21829	0.0888857	0.910396	Intron (NM_001042692.3/WDPCP, intron 2 of 11)	NC_000002.12	63588963	63607197	18235	1	MDH1	-153900	gene-MDH1
NC_000001.11-19882580-19882905	-2.57636	4.05371	0.0889184	0.910396	5' UTR	NC_000001.11	19882395	19912945	30551	1	OTUD3	186	gene-OTUD3
NC_000012.12-35290853-35291111	-0.828009	5.94014	0.0889397	0.910396	Distal Intergenic	NC_000012.12	34230379	34250265	19887	1	AK6P1	1060475	gene-AK6P1
NC_000007.14-13411107-13411460	2.56668	4.15515	0.0889756	0.910396	Intron (XR_001745097.2/LOC107986770, intron 2 of 2)	NC_000007.14	13295236	13702458	407223	1	LOC107986770	115872	gene-LOC107986770
NC_000001.11-146413248-146413696	-0.74797	5.91961	0.0890064	0.910396	Exon (XR_007066566.1/LOC112268274, exon 1 of 4)	NC_000001.11	146409903	146410062	160	1	LOC124904634	3346	gene-LOC124904634
NC_000021.9-20982293-20982647	-2.58459	3.37918	0.0890128	0.910396	Distal Intergenic	NC_000021.9	20998409	21543329	544921	1	NCAM2	-15762	gene-NCAM2
NC_000010.11-36834222-36834590	-1.42891	4.82756	0.0890579	0.910396	Distal Intergenic	NC_000010.11	36917276	36943132	25857	2	LOC105376496	108542	gene-LOC105376496
NC_000011.10-17205274-17205636	2.9019	3.68213	0.0891086	0.910396	Intron (NM_001321378.2/PIK3C2A, intron 1 of 33)	NC_000011.10	17086575	17207986	121412	2	PIK3C2A	2350	gene-PIK3C2A
NC_000012.12-83246347-83246774	-1.75128	4.53144	0.0891806	0.910396	Distal Intergenic	NC_000012.12	83457724	83472432	14709	2	LOC105369874	225658	gene-LOC105369874
NC_000016.10-36774765-36775216	-0.965729	5.90232	0.0891906	0.910396	Distal Intergenic	NC_000016.10	36101116	36102205	1090	1	LOC101929923	673650	gene-LOC101929923
NC_000018.10-5811779-5812077	-2.51056	4.00599	0.0892542	0.910396	Intron (NR_172502.1/MIR3976HG, intron 4 of 7)	NC_000018.10	5840695	5840833	139	1	MIR3976	-28618	gene-MIR3976
NC_000011.10-76792025-76792330	1.72531	4.54612	0.0892892	0.910396	5' UTR	NC_000011.10	76782581	76783062	482	2	TSKU-AS1	-8964	gene-TSKU-AS1
NC_000004.12-51565924-51566272	-1.56602	4.63858	0.0894165	0.910396	Distal Intergenic	NC_000004.12	51833884	51916837	82954	1	DCUN1D4	-267612	gene-DCUN1D4
NC_000009.12-44020914-44021213	-0.860449	5.70865	0.0894468	0.910396	Distal Intergenic	NC_000009.12	43108039	43127498	19460	2	LOC102724922	-893417	gene-LOC102724922
NC_000008.11-95841212-95841469	-1.849	4.33402	0.0895195	0.910396	Distal Intergenic	NC_000008.11	95940559	95945157	4599	1	LOC107986957	-99090	gene-LOC107986957
NC_000021.9-11687077-11687782	0.708462	6.08485	0.0895678	0.910396	Distal Intergenic	NC_000021.9	10612255	10613378	1124	2	SLC25A15P4	-1073700	gene-SLC25A15P4
NC_000006.12-7009735-7010139	-1.33462	4.91551	0.0896671	0.910396	Distal Intergenic	NC_000006.12	6994096	6995825	1730	1	LOC105374904	15640	gene-LOC105374904
NC_000022.11-13942528-13942839	2.23788	3.96363	0.0897255	0.910396	Distal Intergenic	NC_000022.11	12809948	12815793	5846	2	LOC105379428	-1126736	gene-LOC105379428
NC_000008.11-51992373-51992646	2.30316	4.00553	0.0897577	0.910396	Intron (XR_007060910.1/LOC124901944, intron 1 of 1)	NC_000008.11	51973621	52022974	49354	1	LOC124901944	18753	gene-LOC124901944
NC_000001.11-34356267-34356648	-2.19931	4.23111	0.0898102	0.910396	Distal Intergenic	NC_000001.11	34279848	34295948	16101	1	LOC105378639	76420	gene-LOC105378639
NC_000006.12-119774999-119775309	-2.68764	3.8201	0.0900721	0.910396	Intron (NR_134600.1/LOC105377975, intron 2 of 3)	NC_000006.12	119867350	119884128	16779	1	LOC124901390	-92041	gene-LOC124901390
NC_000004.12-92130706-92130969	3.28771	3.33836	0.0901154	0.910396	Distal Intergenic	NC_000004.12	92026136	92028391	2256	1	LOC112268468	104571	gene-LOC112268468
NC_000013.11-27384877-27385158	-2.68764	3.8201	0.0901392	0.910396	Distal Intergenic	NC_000013.11	27366912	27374784	7873	2	LOC105370126	-10094	gene-LOC105370126
NC_000012.12-123542986-123543266	-2.7708	3.86959	0.0901914	0.910396	Distal Intergenic	NC_000012.12	123536409	123536534	126	1	MIR3908	6578	gene-MIR3908
NC_000012.12-122644775-122645129	-1.49632	4.69093	0.0902356	0.910396	Distal Intergenic	NC_000012.12	122681285	122681396	112	1	LOC124903124	-36156	gene-LOC124903124
NC_000012.12-31088615-31089179	-1.69169	4.71819	0.0902529	0.910396	5' UTR	NC_000012.12	31073860	31104799	30940	1	DDX11	14756	gene-DDX11
NC_000003.12-16281131-16281624	2.02613	4.2689	0.0902873	0.910396	Intron (NM_001330670.3/OXNAD1, intron 4 of 8)	NC_000003.12	16274859	16276704	1846	2	THAP5P2	-4428	gene-THAP5P2
NC_000018.10-53385715-53386059	-2.19214	4.23252	0.0903662	0.910396	Exon (NM_005215.4/DCC, exon 16 of 29)	NC_000018.10	53388241	53390176	1936	2	LOC124904305	4117	gene-LOC124904305
NC_000003.12-164809753-164810040	-2.616	4.32206	0.0904554	0.910396	Intron (NR_126405.1/LINC01324, intron 1 of 3)	NC_000003.12	164714095	164831480	117386	2	LINC01324	21440	gene-LINC01324
NC_000008.11-138361019-138361307	-1.89543	4.35739	0.0904931	0.910396	Intron (XM_011517065.2/FAM135B, intron 1 of 19)	NC_000008.11	138130023	138497730	367708	2	FAM135B	136423	gene-FAM135B
NC_000019.10-4485247-4485609	-2.72205	3.46086	0.0905028	0.910396	Intron (NM_001001520.3/HDGFL2, intron 3 of 15)	NC_000019.10	4472297	4502207	29911	1	HDGFL2	12951	gene-HDGFL2
NC_000015.10-73993466-73993764	2.33591	4.2982	0.0905905	0.910396	Intron (NM_001256676.1/STOML1, intron 1 of 6)	NC_000015.10	73978926	73994622	15697	2	STOML1	858	gene-STOML1
NC_000003.12-167482445-167482741	-2.68055	3.80705	0.0907146	0.910396	Intron (NM_001348952.2/WDR49, intron 18 of 18)	NC_000003.12	167441933	167476963	35031	2	SERPINI2	-5483	gene-SERPINI2
NC_000011.10-27352034-27352418	-1.96903	4.56132	0.0908391	0.910396	Intron (NM_030771.2/CCDC34, intron 2 of 5)	NC_000011.10	27338512	27363215	24704	2	CCDC34	10797	gene-CCDC34
NC_000011.10-91577615-91577997	1.76606	4.56656	0.0908562	0.910396	Distal Intergenic	NC_000011.10	91315185	91378516	63332	2	LOC107984371	-199100	gene-LOC107984371
NC_000005.10-17527523-17528002	-0.33017	8.9876	0.0908671	0.910396	Promoter (<=1kb)	NC_000005.10	17528669	17529265	597	1	TAF11L6	-667	gene-TAF11L6
NC_000007.14-63151923-63152437	-1.11061	5.22218	0.090877	0.910396	Intron (SEPTIN14P1/SEPTIN14P1, intron 1 of 4)	NC_000007.14	63125704	63154936	29233	2	SEPTIN14P1	2499	gene-SEPTIN14P1
NC_000023.11-57703525-57703811	2.09225	4.12487	0.0909153	0.910396	Distal Intergenic	NC_000023.11	57677067	57680260	3194	2	NLRP2B	-23266	gene-NLRP2B
NC_000009.12-12734098-12734397	2.10821	4.12475	0.0909648	0.910396	Intron (NR_125775.1/LURAP1L-AS1, intron 3 of 3)	NC_000009.12	12775020	12823060	48041	1	LURAP1L	-40623	gene-LURAP1L
NC_000006.12-21363416-21363890	-1.3698	5.15893	0.0910405	0.910396	Distal Intergenic	NC_000006.12	21227804	21231059	3256	2	LOC107986578	-132358	gene-LOC107986578
NC_000002.12-39816605-39816984	1.9807	4.23045	0.0910415	0.910396	Distal Intergenic	NC_000002.12	39736060	39779276	43217	2	THUMPD2	-37330	gene-THUMPD2
NC_000012.12-36866811-36867094	1.04423	5.27166	0.0911083	0.910396	Distal Intergenic	NC_000012.12	38078179	38086652	8474	2	AK6P2	1219558	gene-AK6P2
NC_000022.11-47081399-47081662	-2.46091	4.20622	0.091127	0.910396	Intron (XM_011530102.4/TBC1D22A, intron 9 of 9)	NC_000022.11	47060624	47064847	4224	1	LOC124905141	20776	gene-LOC124905141
NC_000003.12-93121223-93121687	-1.27584	5.02174	0.0911297	0.910396	Distal Intergenic	NC_000003.12	93931360	93931845	486	2	HSPE1P17	810158	gene-HSPE1P17
NC_000005.10-127501858-127502280	-2.65255	4.33803	0.0911393	0.910396	Distal Intergenic	NC_000005.10	127517640	127555085	37446	1	PRRC1	-15360	gene-PRRC1
NC_000001.11-102486445-102486724	1.66012	4.63252	0.0911603	0.910396	Distal Intergenic	NC_000001.11	102647903	102660714	12812	2	LOC105378874	173990	gene-LOC105378874
NC_000018.10-1184394-1184910	-1.31252	4.82924	0.0912167	0.910396	Intron (XR_001753318.2/LOC105371953, intron 5 of 6)	NC_000018.10	1099005	1254417	155413	1	LOC105371953	85390	gene-LOC105371953
NC_000005.10-106488567-106488873	2.14952	4.15282	0.0912267	0.910396	Distal Intergenic	NC_000005.10	106815197	107011014	195818	2	LINC01950	522141	gene-LINC01950
NC_000002.12-41661407-41661982	1.08413	5.17747	0.0914094	0.910396	Distal Intergenic	NC_000002.12	41412529	41578004	165476	2	LOC105374506	-83404	gene-LOC105374506
NC_000009.12-60568330-60568722	-0.741485	5.85745	0.0914112	0.910396	Distal Intergenic	NC_000009.12	60832662	60838399	5738	2	CNTNAP3P4	269677	gene-CNTNAP3P4
NC_000005.10-52431588-52432299	1.34821	4.99639	0.0915123	0.910396	Distal Intergenic	NC_000005.10	52320434	52339234	18801	1	LOC105378962	111155	gene-LOC105378962
NC_000011.10-10444183-10444499	1.27633	4.87635	0.0915947	0.910396	Distal Intergenic	NC_000011.10	10450388	10507579	57192	1	AMPD3	-5889	gene-AMPD3
NC_000006.12-63210553-63210817	2.12985	4.11857	0.0917308	0.910396	Promoter (<=1kb)	NC_000006.12	63211469	63213027	1559	1	FKBP1C	-652	gene-FKBP1C
NC_000006.12-113714774-113715039	2.2226	3.96536	0.0918947	0.910396	Distal Intergenic	NC_000006.12	113664077	113677330	13254	1	LOC124901381	50698	gene-LOC124901381
NC_000015.10-63763313-63763570	-2.51539	3.99419	0.0919019	0.910396	Intron (XM_047433232.1/HERC1, intron 3 of 77)	NC_000015.10	63608618	63833948	225331	2	HERC1	70378	gene-HERC1
NC_000011.10-54256191-54256454	1.1104	5.60133	0.0919138	0.910396	Distal Intergenic	NC_000011.10	54603069	54603998	930	2	OR4C46	347544	gene-OR4C46
NC_000021.9-18015646-18015991	2.41142	3.78594	0.0919292	0.910396	Intron (NM_001204175.2/CHODL, intron 1 of 5)	NC_000021.9	17929089	17931208	2120	2	LOC124905000	-84439	gene-LOC124905000
NC_000007.14-63939263-63939624	-2.64772	4.08659	0.0919439	0.910396	Intron (XR_001745236.1/LOC105375318, intron 1 of 2)	NC_000007.14	63931110	63932233	1124	1	SLC25A1P3	8154	gene-SLC25A1P3
NC_000009.12-108733500-108733802	2.41141	3.78594	0.0919478	0.910396	Distal Intergenic	NC_000009.12	108626798	108627198	401	1	RPL36P14	106703	gene-RPL36P14
NC_000009.12-90402257-90402520	1.80899	4.29974	0.0921222	0.910396	Intron (NR_109795.1/LINC01508, intron 1 of 2)	NC_000009.12	90300896	90433489	132594	2	LINC01508	30969	gene-LINC01508
NC_000002.12-149348635-149348915	2.43481	4.06891	0.0922094	0.910396	5' UTR	NC_000002.12	149365628	149365754	127	2	LOC124906190	16839	gene-LOC124906190
NC_000001.11-213186014-213186384	-2.059	4.47756	0.0924094	0.910396	Intron (NM_001136138.4/RPS6KC1, intron 7 of 13)	NC_000001.11	213051241	213862735	811495	1	RPS6KC1	134774	gene-RPS6KC1
NC_000020.11-50257398-50257780	-1.1319	5.33809	0.0924146	0.910396	Intron (XR_936835.3/LOC105372656, intron 1 of 2)	NC_000020.11	50252674	50264246	11573	1	LOC105372656	4725	gene-LOC105372656
NC_000016.10-67010783-67011593	0.830462	5.5413	0.0925029	0.910396	Distal Intergenic	NC_000016.10	67029149	67101058	71910	1	CBFB	-17556	gene-CBFB
NC_000013.11-55606449-55606767	2.43909	3.77776	0.092796	0.910396	Distal Intergenic	NC_000013.11	55996489	56000450	3962	2	HNF4GP1	393683	gene-HNF4GP1
NC_000007.14-60202444-60202756	0.948379	5.56039	0.0928249	0.910396	Distal Intergenic	NC_000007.14	60991902	60993220	1319	2	LOC101060796	790464	gene-LOC101060796
NC_000008.11-133266449-133266940	1.41881	5.05078	0.0928826	0.910396	Intron (NM_001374846.1/NDRG1, intron 3 of 15)	NC_000008.11	133237175	133297252	60078	2	NDRG1	30312	gene-NDRG1
NC_000023.11-23632840-23633203	-2.20453	4.24728	0.0929961	0.910396	Distal Intergenic	NC_000023.11	23667493	23686397	18905	1	PRDX4	-34290	gene-PRDX4
NC_000012.12-130173207-130173491	2.17389	3.91293	0.0931444	0.910396	Distal Intergenic	NC_000012.12	130162464	130165740	3277	1	FZD10	10744	gene-FZD10
NC_000016.10-628838-629174	1.96479	4.38494	0.0932277	0.910396	Promoter (1-2kb)	NC_000016.10	630985	634117	3133	1	WFIKKN1	-1811	gene-WFIKKN1
NC_000022.11-30056143-30056539	1.93976	4.393	0.0932345	0.910396	Intron (NR_110541.2/HORMAD2-AS1, intron 1 of 4)	NC_000022.11	30046076	30047242	1167	2	CNN2P1	-8902	gene-CNN2P1
NC_000016.10-71129766-71130195	-1.44269	4.91189	0.0934297	0.910396	Exon (NM_001270974.2/HYDIN, exon 9 of 86)	NC_000016.10	70852698	70852776	79	1	RNU6ATAC25P	277069	gene-RNU6ATAC25P
NC_000005.10-21481004-21481350	-0.836478	5.95074	0.0934656	0.910396	Intron (NR_027028.3/GUSBP1, intron 3 of 5)	NC_000005.10	21544719	21557154	12436	1	LOC124900949	-63369	gene-LOC124900949
NC_000001.11-223490356-223490639	-2.4364	4.19852	0.0935821	0.910396	Distal Intergenic	NC_000001.11	223506301	223508571	2271	1	LOC105373034	-15662	gene-LOC105373034
NC_000006.12-23921233-23921510	-2.1607	4.20854	0.0937013	0.910396	Distal Intergenic	NC_000006.12	23971766	23973351	1586	1	LOC100128365	-50256	gene-LOC100128365
NC_000001.11-98106402-98106738	1.91544	4.36815	0.0937751	0.910396	Intron (XR_007066241.1/LOC124900404, intron 1 of 1)	NC_000001.11	98054379	98282505	228127	1	LOC124900404	52024	gene-LOC124900404
NC_000007.14-69183715-69184062	-2.03675	4.30107	0.09379	0.910396	Distal Intergenic	NC_000007.14	69162421	69174473	12053	2	LOC105375344	-9243	gene-LOC105375344
NC_000009.12-89461549-89461870	-2.01061	4.45035	0.0939012	0.910396	Intron (NM_001142287.2/SEMA4D, intron 1 of 20)	NC_000009.12	89472237	89475181	2945	1	LOC124902324	-10367	gene-LOC124902324
NC_000015.10-87391535-87391808	-2.25338	4.06671	0.0939634	0.910396	Intron (XR_932585.3/LOC105370956, intron 6 of 7)	NC_000015.10	87324169	87423116	98948	2	LOC105370956	31308	gene-LOC105370956
NC_000001.11-185278580-185278918	-1.8078	4.5656	0.094071	0.910396	Promoter (2-3kb)	NC_000001.11	185281292	185282113	822	1	LOC100422414	-2374	gene-LOC100422414
NC_000010.11-69480561-69480849	-2.81542	3.91558	0.0942339	0.910396	Intron (NM_001351263.2/TSPAN15, intron 1 of 5)	NC_000010.11	69451465	69549508	98044	1	TSPAN15	29097	gene-TSPAN15
NC_000001.11-56100825-56101177	-1.30453	5.16155	0.0943202	0.910396	Intron (XR_001738063.2/LOC105378741, intron 1 of 2)	NC_000001.11	56050979	56125489	74511	2	LOC105378741	24312	gene-LOC105378741
NC_000011.10-52169538-52169921	0.980475	5.28972	0.0943678	0.910396	Distal Intergenic	NC_000011.10	50409147	50420631	11485	1	LOC646813	1760392	gene-LOC646813
NC_000019.10-16064699-16065036	2.50434	3.45819	0.0943683	0.910396	Promoter (<=1kb)	NC_000019.10	16065687	16066312	626	1	LINC01855	-651	gene-LINC01855
NC_000009.12-122531142-122531538	1.83035	4.45718	0.0943917	0.910396	Intron (XR_007061271.1/OR1J2, intron 4 of 4)	NC_000009.12	122526358	122527293	936	2	OR1N1	-3850	gene-OR1N1
NC_000015.10-79123471-79123828	2.38071	4.04382	0.0944047	0.910396	Distal Intergenic	NC_000015.10	78959906	79090780	130875	2	RASGRF1	-32692	gene-RASGRF1
NC_000005.10-23069472-23069806	-1.05372	5.23458	0.094575	0.910396	Intron (XR_925849.2/LOC105374686, intron 1 of 2)	NC_000005.10	23039017	23094162	55146	1	LOC105374686	30456	gene-LOC105374686
NC_000005.10-107614163-107614436	-2.38058	3.62403	0.0945797	0.910396	Intron (NM_001962.3/EFNA5, intron 1 of 4)	NC_000005.10	107376894	107670937	294044	2	EFNA5	56501	gene-EFNA5
NC_000001.11-163000268-163000569	-2.57752	4.04336	0.094689	0.910396	Distal Intergenic	NC_000001.11	162979551	162979793	243	2	LOC107985222	-20476	gene-LOC107985222
NC_000022.11-35501344-35501640	-1.96309	4.41594	0.0947344	0.910396	Distal Intergenic	NC_000022.11	35532806	35553999	21194	1	RASD2	-31166	gene-RASD2
NC_000007.14-51929475-51929746	-1.9147	4.37461	0.0947365	0.910396	Distal Intergenic	NC_000007.14	52016705	52022328	5624	2	LOC107986738	92582	gene-LOC107986738
NC_000002.12-45932243-45932548	-1.9147	4.37461	0.0947722	0.910396	Intron (XM_047445100.1/PRKCE, intron 3 of 10)	NC_000002.12	45958857	45965829	6973	1	LOC124907761	-26309	gene-LOC124907761
NC_000007.14-34620749-34621054	2.2519	3.96109	0.0947769	0.910396	Intron (NR_033664.1/NPSR1-AS1, intron 2 of 4)	NC_000007.14	34658218	34878332	220115	1	NPSR1	-37164	gene-NPSR1
NC_000004.12-6672922-6673248	-2.26451	4.27683	0.0948309	0.910396	Intron (NR_134664.1/LINC02482, intron 1 of 1)	NC_000004.12	6670728	6673881	3154	2	LINC02482	633	gene-LINC02482
NC_000005.10-31065162-31065590	1.27654	5.01829	0.0948603	0.910396	Distal Intergenic	NC_000005.10	31053523	31054235	713	1	RPL19P11	11640	gene-RPL19P11
NC_000012.12-129135592-129135924	2.20927	3.9581	0.0948643	0.910396	Intron (NM_133448.3/TMEM132D, intron 5 of 8)	NC_000012.12	129109690	129113298	3609	1	TMEM132D-AS1	25903	gene-TMEM132D-AS1
NC_000008.11-110182776-110183049	2.26223	3.68251	0.0948676	0.910396	Distal Intergenic	NC_000008.11	109963636	109975771	12136	2	KCNV1	-207006	gene-KCNV1
NC_000005.10-62752345-62752681	-2.37577	3.62499	0.0948687	0.910396	Distal Intergenic	NC_000005.10	62775369	62777343	1975	2	ISCA1P1	24662	gene-ISCA1P1
NC_000005.10-49411113-49411475	-0.838206	5.97517	0.0948928	0.910396	Distal Intergenic	NC_000005.10	50396192	50443345	47154	2	EMB	1031870	gene-EMB
NC_000012.12-50876441-50876737	-1.31145	4.82711	0.094951	0.910396	Intron (NM_182559.3/TMPRSS12, intron 3 of 4)	NC_000012.12	50842926	50887884	44959	1	TMPRSS12	33516	gene-TMPRSS12
NC_000004.12-26644810-26645210	-1.26413	4.87558	0.0949626	0.910396	Intron (XM_047415907.1/TBC1D19, intron 7 of 13)	NC_000004.12	26702309	26702388	80	1	LOC124900179	-57099	gene-LOC124900179
NC_000010.11-83842819-83843135	1.74684	4.57388	0.0950602	0.910396	Distal Intergenic	NC_000010.11	83909587	83915335	5749	2	LOC107984181	72200	gene-LOC107984181
NC_000022.11-22110523-22110890	1.86326	4.32693	0.0950706	0.910396	Distal Intergenic	NC_000022.11	22087775	22098706	10932	2	LOC102724653	-11818	gene-LOC102724653
NC_000002.12-107014047-107014433	2.35067	4.04869	0.0950831	0.910396	Distal Intergenic	NC_000002.12	107028991	107032908	3918	2	LOC105373535	18475	gene-LOC105373535
NC_000010.11-91224575-91224950	-1.85129	4.33055	0.0950831	0.910396	Intron (XM_017016776.3/PCGF5, intron 2 of 9)	NC_000010.11	91179268	91198478	19211	2	LOC124902480	-26098	gene-LOC124902480
NC_000008.11-14012213-14012558	2.18853	4.34931	0.0953166	0.910396	Distal Intergenic	NC_000008.11	14022684	14023439	756	2	LOC100421160	10881	gene-LOC100421160
NC_000010.11-53990725-53990989	2.39031	4.03828	0.095376	0.910396	Intron (NM_001142771.2/PCDH15, intron 22 of 35)	NC_000010.11	54486230	54656051	169822	1	LOC105378311	-495241	gene-LOC105378311
NC_000003.12-197347450-197347834	-1.79451	4.43751	0.0953944	0.910396	Distal Intergenic	NC_000003.12	197339457	197339551	95	2	LOC124906373	-7900	gene-LOC124906373
NC_000010.11-85078491-85078754	-2.20336	4.23335	0.0954993	0.910396	Distal Intergenic	NC_000010.11	84946775	84993049	46275	2	LOC107984249	-85443	gene-LOC107984249
NC_000008.11-141613425-141613714	-2.20336	4.23335	0.0955053	0.910396	Distal Intergenic	NC_000008.11	141507319	141509785	2467	1	LOC124902031	106107	gene-LOC124902031
NC_000012.12-36730843-36731124	0.885322	5.48197	0.0955126	0.910396	Distal Intergenic	NC_000012.12	38078179	38086652	8474	2	AK6P2	1355528	gene-AK6P2
NC_000002.12-20079759-20080054	2.63418	3.51919	0.0955554	0.910396	Intron (XR_001739316.3/LAPTM4A-DT, intron 1 of 3)	NC_000002.12	20061970	20117879	55910	1	LAPTM4A-DT	17790	gene-LAPTM4A-DT
NC_000009.12-37072738-37073024	-2.32323	4.11824	0.0956123	0.910396	Distal Intergenic	NC_000009.12	37079896	37090401	10506	1	EBLN3P	-6872	gene-EBLN3P
NC_000012.12-61993231-61993751	-1.4319	4.82179	0.0956454	0.910396	Intron (XM_024448965.2/TAFA2, intron 1 of 4)	NC_000012.12	61879244	61880972	1729	1	KRT8P19	113988	gene-KRT8P19
NC_000012.12-36886132-36886474	-0.55278	6.77529	0.0957319	0.910396	Distal Intergenic	NC_000012.12	38078179	38086652	8474	2	AK6P2	1200178	gene-AK6P2
NC_000018.10-24781094-24781460	2.10473	4.11348	0.0958066	0.910396	Distal Intergenic	NC_000018.10	24793136	24800346	7211	1	LOC105372029	-11676	gene-LOC105372029
NC_000009.12-44710075-44710418	0.978089	5.2367	0.0958428	0.910396	Distal Intergenic	NC_000009.12	43108039	43127498	19460	2	LOC102724922	-1582578	gene-LOC102724922
NC_000019.10-7160366-7160681	1.93866	4.39236	0.0958709	0.910396	Intron (NM_000208.4/INSR, intron 9 of 21)	NC_000019.10	7199584	7203566	3983	1	LOC124904626	-38903	gene-LOC124904626
NC_000001.11-88564648-88564910	-1.10005	5.16036	0.0959692	0.910396	Intron (NR_110682.1/PKN2-AS1, intron 2 of 3)	NC_000001.11	88577845	88578288	444	1	RPL36AP10	-12935	gene-RPL36AP10
NC_000023.11-91554005-91554416	-2.60391	3.38478	0.0959741	0.910396	Distal Intergenic	NC_000023.11	91560270	91561684	1415	2	SERBP1P4	7268	gene-SERBP1P4
NC_000023.11-17508017-17508312	-2.02688	4.30027	0.0960184	0.910396	Intron (NM_001291867.2/NHS, intron 1 of 8)	NC_000023.11	17528435	17587160	58726	1	LOC101928389	-20123	gene-LOC101928389
NW_021160017.1-495546-495913	1.77379	4.42101	0.0960583	0.910396	Intron (RHPN2P1/RHPN2P1, intron 2 of 12)	NW_021160017.1	394379	411032	16654	1	LOC124905484	101168	gene-LOC124905484
NW_018654717.1-4399270-4399557	-2.26661	4.07402	0.0960954	0.910396	Distal Intergenic	NW_018654717.1	4356335	4360349	4015	2	LOC124905446	-38922	gene-LOC124905446
NC_000008.11-126250546-126250872	-2.38216	3.91722	0.0961222	0.910396	Distal Intergenic	NC_000008.11	126325495	126329535	4041	1	LOC101927657	-74623	gene-LOC101927657
NC_000020.11-42667945-42668352	-1.32515	4.91636	0.0961813	0.910396	Intron (XM_047439848.1/PTPRT, intron 7 of 31)	NC_000020.11	42685483	42688562	3080	1	LOC101927159	-17131	gene-LOC101927159
NC_000002.12-42616997-42617310	-2.59242	3.38694	0.0962102	0.910396	Exon (XR_001739432.2/LOC105374555, exon 2 of 3)	NC_000002.12	42582934	42619883	36950	2	LOC105374555	2573	gene-LOC105374555
NC_000003.12-35101486-35101781	-2.26251	4.07479	0.0963241	0.910396	Intron (NR_110817.1/LOC101928135, intron 2 of 3)	NC_000003.12	35215458	35230634	15177	2	KRT8P18	128853	gene-KRT8P18
NC_000014.9-61794346-61794649	2.23937	3.96444	0.0963352	0.910396	Intron (NM_003082.4/SNAPC1, intron 9 of 9)	NC_000014.9	61812162	62112825	300664	1	SYT16	-17513	gene-SYT16
NC_000020.11-27410491-27410772	0.500303	7.0277	0.0963723	0.910396	Distal Intergenic	NC_000020.11	26249854	26251588	1735	2	LOC124904967	-1158904	gene-LOC124904967
NC_000012.12-91668366-91668652	2.14807	4.15209	0.0967064	0.910396	Distal Intergenic	NC_000012.12	91276225	91637394	361170	2	LOC105369896	-30973	gene-LOC105369896
NC_000006.12-50196834-50197105	-2.04644	4.31556	0.0967263	0.910396	Distal Intergenic	NC_000006.12	50093608	50099283	5676	1	LOC100505985	103227	gene-LOC100505985
NC_000019.10-56306529-56306843	-2.69872	3.82196	0.0969037	0.910396	Exon (XM_047439799.1/LOC124900420, exon 5 of 5)	NC_000019.10	56315006	56318038	3033	1	LOC105372468	-8163	gene-LOC105372468
NC_000013.11-17939723-17940102	-0.659341	6.36358	0.097041	0.910396	Distal Intergenic	NC_000013.11	18408127	18423420	15294	1	LOC102724148	-468025	gene-LOC102724148
NC_000005.10-156033690-156034054	1.72892	4.54847	0.0970675	0.910396	Intron (XM_047417519.1/SGCD, intron 2 of 10)	NC_000005.10	155845437	155845527	91	1	RNA5SP199	188254	gene-RNA5SP199
NC_000009.12-24115350-24115666	-2.4184	4.1719	0.097162	0.910396	Intron (XR_007061897.1/LOC124902327, intron 1 of 1)	NC_000009.12	24046215	24146998	100784	1	LOC124902327	69136	gene-LOC124902327
NC_000005.10-36770657-36770950	0.996389	5.31035	0.0972198	0.910396	Distal Intergenic	NC_000005.10	36665895	36725188	59294	2	LOC107986412	-45470	gene-LOC107986412
NC_000003.12-147045770-147046040	2.30463	4.00632	0.0972799	0.910396	Promoter (2-3kb)	NC_000003.12	147042004	147043742	1739	2	LOC112268449	-2029	gene-LOC112268449
NC_000007.14-144896499-144896800	2.30463	4.00632	0.0972914	0.910396	Distal Intergenic	NC_000007.14	144849754	144850083	330	2	RN7SKP174	-46417	gene-RN7SKP174
NC_000009.12-107422602-107422891	2.15291	4.16459	0.0974264	0.910396	Intron (NR_121581.1/LINC01509, intron 7 of 7)	NC_000009.12	107457942	107458438	497	2	HMGN2P32	35547	gene-HMGN2P32
NC_000008.11-72469649-72469962	2.10078	4.33702	0.0975328	0.910396	Distal Intergenic	NC_000008.11	72516334	72533376	17043	2	LOC105375897	63414	gene-LOC105375897
NC_000003.12-126506437-126506695	2.44128	3.77864	0.0976124	0.910396	Intron (NM_001165974.2/UROC1, intron 6 of 20)	NC_000003.12	126481166	126517773	36608	2	UROC1	11078	gene-UROC1
NC_000008.11-140940892-140941259	1.58739	4.70337	0.0978237	0.910396	Intron (XM_047422020.1/PTK2, intron 1 of 36)	NC_000008.11	140657900	141002079	344180	2	PTK2	60820	gene-PTK2
NC_000004.12-46183346-46183637	2.18313	3.91788	0.0978911	0.910396	Distal Intergenic	NC_000004.12	46035769	46124054	88286	2	GABRG1	-59293	gene-GABRG1
NC_000006.12-157496878-157497167	-2.31558	3.87382	0.0980419	0.910396	Intron (NM_153746.2/ZDHHC14, intron 1 of 8)	NC_000006.12	157529132	157529200	69	1	MIR3692	-31965	gene-MIR3692
NC_000004.12-69240227-69240490	-3.224	3.76841	0.0980455	0.910396	Promoter (2-3kb)	NC_000004.12	69242584	69251111	8528	1	LOC100533845	-2094	gene-LOC100533845
NC_000005.10-172560817-172561123	-2.13553	4.37938	0.0980683	0.910396	Promoter (1-2kb)	NC_000005.10	172556725	172559014	2290	2	LINC01944	-1804	gene-LINC01944
NC_000016.10-5303232-5303511	1.95945	4.22636	0.0980715	0.910396	Intron (XM_017023318.3/RBFOX1, intron 1 of 19)	NC_000016.10	5289142	5289426	285	2	SNRPCP20	-13807	gene-SNRPCP20
NC_000005.10-145005156-145005438	2.04824	4.08621	0.0980908	0.910396	Distal Intergenic	NC_000005.10	145228711	145230285	1575	1	ASS1P10	-223273	gene-ASS1P10
NC_000006.12-59654539-59655105	-0.544934	7.21911	0.0981165	0.910396	Distal Intergenic	NC_000006.12	60719138	60720271	1134	2	GAPDHP41	1065166	gene-GAPDHP41
NC_000008.11-87626330-87626624	-1.4105	4.72827	0.0982958	0.910396	Intron (XR_928380.2/LOC105375626, intron 2 of 2)	NC_000008.11	87609773	87668431	58659	1	LOC105375626	16558	gene-LOC105375626
NC_000009.12-31479641-31479905	2.82009	3.63047	0.098362	0.910396	Distal Intergenic	NC_000009.12	31371611	31381490	9880	2	LINC01243	-98152	gene-LINC01243
NC_000005.10-68492005-68492299	-2.14961	4.2077	0.0983747	0.910396	Intron (XR_948411.3/LOC105379012, intron 2 of 3)	NC_000005.10	68483437	68512750	29314	1	LOC105379012	8569	gene-LOC105379012
NC_000005.10-29084875-29085400	-1.16368	5.20382	0.098394	0.910396	Distal Intergenic	NC_000005.10	28925598	28929252	3655	2	LOC124901178	-155624	gene-LOC124901178
NC_000003.12-92564557-92564881	-1.60428	4.55099	0.09847	0.910396	Distal Intergenic	NC_000003.12	93931360	93931845	486	2	HSPE1P17	1366964	gene-HSPE1P17
NC_000003.12-181476806-181477204	-2.25059	3.83175	0.0985347	0.910396	Intron (NR_075091.1/SOX2-OT, intron 3 of 7)	NC_000003.12	181505009	181505895	887	2	RPL7AP25	28691	gene-RPL7AP25
NC_000005.10-176736804-176737083	-2.79742	3.50107	0.0985795	0.910396	Distal Intergenic	NC_000005.10	176743205	176743921	717	1	LINC01574	-6122	gene-LINC01574
NC_000004.12-107034059-107034344	-2.50381	3.69617	0.0986218	0.910396	Intron (NM_014421.3/DKK2, intron 1 of 3)	NC_000004.12	106921802	107036313	114512	2	DKK2	1969	gene-DKK2
NC_000004.12-133196685-133197003	2.3781	4.03129	0.0986248	0.910396	Intron (XM_011532150.2/PCDH10, intron 4 of 4)	NC_000004.12	133149294	133208606	59313	1	PCDH10	47392	gene-PCDH10
NC_000006.12-44581322-44581686	-2.19651	4.2399	0.0987302	0.910396	Distal Intergenic	NC_000006.12	44546161	44551881	5721	2	LOC105375075	-29442	gene-LOC105375075
NC_000016.10-80235276-80235578	-2.19651	4.2399	0.0987428	0.910396	Intron (NR_120307.1/DYNLRB2-AS1, intron 2 of 5)	NC_000016.10	80079860	80109575	29716	2	LOC105371358	-125702	gene-LOC105371358
NC_000015.10-83295059-83295386	-2.04055	4.30324	0.0987757	0.910396	Intron (XR_932541.3/LOC105370932, intron 1 of 2)	NC_000015.10	83255884	83284664	28781	2	BNC1	-10396	gene-BNC1
NC_000009.12-98051196-98051696	-1.34368	4.84577	0.0987775	0.910396	Intron (XM_047424162.1/TRIM14, intron 6 of 6)	NC_000009.12	98056732	98083077	26346	1	NANS	-5036	gene-NANS
NC_000016.10-82031705-82031977	-2.04055	4.30324	0.098811	0.910396	Distal Intergenic	NC_000016.10	82035253	82098534	63282	1	HSD17B2	-3276	gene-HSD17B2
NC_000002.12-62549939-62550234	2.0918	3.87261	0.0988859	0.910396	Downstream (2-3kb)	NC_000002.12	62552270	62553525	1256	2	PSAT1P2	3291	gene-PSAT1P2
NC_000015.10-18966283-18966570	-1.95691	4.40319	0.0990758	0.910396	Distal Intergenic	NC_000015.10	21179914	21189864	9951	1	LOC105379205	-2213344	gene-LOC105379205
NC_000007.14-149765128-149765458	-1.89074	4.36422	0.0992705	0.910396	Exon (XM_005249959.5/ZNF467, exon 5 of 5)	NC_000007.14	149776042	149833965	57924	1	SSPOP	-10584	gene-SSPOP
NC_000006.12-44847574-44847869	1.90297	4.1985	0.0995139	0.910396	Intron (XR_926319.4/SUPT3H, intron 10 of 11)	NC_000006.12	44726633	44728027	1395	2	LOC124901325	-119548	gene-LOC124901325
NC_000006.12-58603850-58604288	-0.675975	6.59879	0.0995571	0.910396	Distal Intergenic	NC_000006.12	58033582	58038293	4712	2	LOC124901336	-565558	gene-LOC124901336
NC_000011.10-90670732-90671083	-1.63869	4.58294	0.0996019	0.910396	Intron (NR_104190.1/DISC1FP1, intron 3 of 6)	NC_000011.10	90555774	90555857	84	2	MIR4490	-114876	gene-MIR4490
NC_000009.12-11246107-11246745	1.15652	5.02223	0.0996161	0.910396	Distal Intergenic	NC_000009.12	11172109	11196542	24434	2	LOC102724027	-49566	gene-LOC102724027
NC_000009.12-100428595-100428964	2.17414	4.1482	0.0996694	0.910396	Intron (NM_001198807.2/MSANTD3, intron 1 of 3)	NC_000009.12	100427143	100451734	24592	1	MSANTD3	1453	gene-MSANTD3
NC_000001.11-123874431-123874703	-0.792034	5.70148	0.0997681	0.910396	Distal Intergenic	NC_000001.11	121519112	121571888	52777	1	EMBP1	2355320	gene-EMBP1
NC_000002.12-153838182-153838573	2.42701	4.08661	0.0998076	0.910396	Intron (XM_047443120.1/GALNT13, intron 1 of 12)	NC_000002.12	153732769	154454177	721409	1	GALNT13	105414	gene-GALNT13
NC_000010.11-69608432-69608739	1.98344	4.23185	0.0998635	0.910396	Distal Intergenic	NC_000010.11	69630247	69633596	3350	1	FAM241B	-21508	gene-FAM241B
NC_000006.12-74255337-74255602	1.98344	4.23185	0.0998901	0.910396	Intron (NR_110856.1/LOC101928516, intron 1 of 3)	NC_000006.12	74069451	74690727	621277	1	LOC101928516	185887	gene-LOC101928516
NC_000005.10-166798809-166799125	1.90596	4.19195	0.0999403	0.910396	Distal Intergenic	NC_000005.10	166845621	166895725	50105	2	LOC105377706	96600	gene-LOC105377706
NC_000011.10-35847603-35847867	2.04878	4.4917	0.0999968	0.910396	Distal Intergenic	NC_000011.10	35891076	35892966	1891	1	LOC124902661	-43209	gene-LOC124902661
NC_000001.11-62064149-62064490	1.00936	5.36936	0.100008	0.910396	Intron (XM_011540468.4/PATJ, intron 31 of 35)	NC_000001.11	62078786	62078859	74	1	MIR3116-1	-14296	gene-MIR3116-1
NC_000011.10-89851846-89852185	-1.40166	4.79962	0.100067	0.910396	Promoter (<=1kb)	NC_000011.10	89852840	89863071	10232	1	TRIM51BP	-655	gene-TRIM51BP
NC_000003.12-177355758-177356068	-1.63303	4.4563	0.100219	0.910396	Distal Intergenic	NC_000003.12	177296923	177298488	1566	2	ASS1P7	-57271	gene-ASS1P7
NC_000001.11-220006520-220006778	-2.51165	3.9883	0.10038	0.910396	Intron (NM_004446.3/EPRS1, intron 14 of 31)	NC_000001.11	219987511	219987614	104	2	LOC124904819	-18907	gene-LOC124904819
NC_000008.11-44061983-44062314	-0.901546	5.46783	0.100431	0.910396	Distal Intergenic	NC_000008.11	43486730	43510775	24046	1	LOC105379397	575254	gene-LOC105379397
NC_000021.9-12419517-12419916	-0.736559	5.76616	0.100484	0.910396	Distal Intergenic	NC_000021.9	13038166	13118251	80086	1	ANKRD30BP2	-618250	gene-ANKRD30BP2
NC_000020.11-63180963-63181328	1.6076	4.60449	0.100539	0.910396	Distal Intergenic	NC_000020.11	63178500	63178586	87	1	MIR124-3	2464	gene-MIR124-3
NC_000007.14-151682015-151682393	2.04815	4.07699	0.100564	0.910396	Intron (NM_001304527.2/PRKAG2, intron 1 of 13)	NC_000007.14	151806338	151810820	4483	1	PRKAG2-AS2	-123945	gene-PRKAG2-AS2
NC_000011.10-13698659-13699044	1.62811	4.69405	0.100589	0.910396	Intron (XM_047427690.1/FAR1, intron 2 of 8)	NC_000011.10	13685302	13685704	403	2	RPL39P26	-12956	gene-RPL39P26
NC_000005.10-15548652-15548960	1.10652	5.19416	0.100713	0.910396	Intron (NM_012304.5/FBXL7, intron 1 of 3)	NC_000005.10	15500180	15939793	439614	1	FBXL7	48473	gene-FBXL7
NC_000005.10-14487842-14488120	0.949773	5.27391	0.100737	0.910396	Exon (NM_007118.4/TRIO, exon 48 of 57)	NC_000005.10	14463983	14464067	85	1	SNORD170	23860	gene-SNORD170
NC_000009.12-43574708-43575002	1.18188	5.10559	0.100748	0.910396	Distal Intergenic	NC_000009.12	43108039	43127498	19460	2	LOC102724922	-447211	gene-LOC102724922
NC_000005.10-28924723-28925018	-0.959463	5.42409	0.100774	0.910396	Promoter (1-2kb)	NC_000005.10	28926870	28927313	444	1	LSP1P3	-1852	gene-LSP1P3
NC_000022.11-17147129-17147499	1.63857	4.63106	0.100774	0.910396	Intron (XM_005261236.5/HDHD5, intron 1 of 5)	NC_000022.11	17159389	17165445	6057	1	HDHD5-AS1	-11890	gene-HDHD5-AS1
NC_000009.12-63817946-63818352	-0.820202	6.05154	0.100788	0.910396	Exon (NR_146625.1/LINC00537, exon 2 of 2)	NC_000009.12	63817509	63818501	993	2	DUX4L50	149	gene-DUX4L50
NC_000005.10-118260326-118260623	2.20741	3.95729	0.100896	0.910396	Intron (NR_104997.1/LINC02147, intron 2 of 2)	NC_000005.10	118282574	118284777	2204	1	LINC02148	-21951	gene-LINC02148
NC_000011.10-81137787-81138112	2.31703	4.04107	0.100913	0.910396	Distal Intergenic	NC_000011.10	80751200	80762803	11604	2	LINC02720	-374985	gene-LINC02720
NC_000023.11-26993366-26993624	-1.85031	4.46446	0.100954	0.910396	Distal Intergenic	NC_000023.11	27016336	27043115	26780	2	LOC124905231	49491	gene-LOC124905231
NC_000006.12-94084021-94084360	2.39155	4.08912	0.101001	0.910396	Distal Intergenic	NC_000006.12	93788105	93790403	2299	1	LOC124901496	295917	gene-LOC124901496
NC_000019.10-15131158-15131477	2.29799	3.99197	0.101036	0.910396	Distal Intergenic	NC_000019.10	15114987	15125786	10800	2	ILVBL	-5373	gene-ILVBL
NT_187548.1-127234-127518	1.41021	4.95215	0.101073	0.910396	-	-	-	-	-	-	-	-	-
NC_000003.12-7494664-7494923	2.42976	3.78406	0.101086	0.910396	Intron (XM_047448053.1/GRM7, intron 7 of 8)	NC_000003.12	7519741	7535284	15544	2	GRM7-AS1	40361	gene-GRM7-AS1
NC_000011.10-26271757-26272140	-1.69223	4.6115	0.101093	0.910396	Intron (NM_001313726.2/ANO3, intron 1 of 27)	NC_000011.10	26285585	26288007	2423	2	ANO3-AS1	15867	gene-ANO3-AS1
NC_000001.11-47508584-47508880	-2.49126	3.99153	0.101255	0.910396	Promoter (<=1kb)	NC_000001.11	47506224	47507867	1644	2	LOC124904173	-718	gene-LOC124904173
NC_000012.12-2732680-2732980	1.89671	4.19493	0.101271	0.910396	Distal Intergenic	NC_000012.12	2781894	2782420	527	1	RPL23AP14	-48914	gene-RPL23AP14
NC_000023.11-61614987-61615309	0.973778	5.28476	0.101304	0.910396	Distal Intergenic	NC_000023.11	62884099	62884971	873	2	ZFRP1	1269662	gene-ZFRP1
NC_000003.12-138309748-138310224	-1.42154	4.72731	0.10141	0.910396	Intron (NM_001349021.2/NME9, intron 4 of 8)	NC_000003.12	138261436	138329851	68416	2	NME9	19627	gene-NME9
NC_000020.11-61082925-61083225	-2.3924	4.17324	0.101468	0.910396	Distal Intergenic	NC_000020.11	61079064	61080179	1116	1	LINC01718	3862	gene-LINC01718
NC_000007.14-94555626-94555926	-2.1398	4.19166	0.101505	0.910396	3' UTR	NC_000007.14	94523644	94558495	34852	2	LOC105375404	2569	gene-LOC105375404
NC_000002.12-56726898-56727255	1.81039	4.45927	0.10161	0.910396	Distal Intergenic	NC_000002.12	56585920	56649188	63269	1	LOC101927213	140979	gene-LOC101927213
NC_000012.12-83955111-83955410	-2.35971	3.89779	0.10169	0.910396	Intron (XR_001749234.2/LOC107984536, intron 3 of 3)	NC_000012.12	84183324	84183448	125	2	LOC124900326	228038	gene-LOC124900326
NC_000005.10-6980414-6980830	0.893203	5.49785	0.101824	0.910396	Distal Intergenic	NC_000005.10	7036481	7151028	114548	1	LINC02196	-55651	gene-LINC02196
NC_000003.12-186500828-186501107	-2.44448	3.95106	0.101856	0.910396	Distal Intergenic	NC_000003.12	186454981	186493661	38681	2	LINC02052	-7168	gene-LINC02052
NC_000003.12-4254435-4254787	-1.37768	4.70455	0.101872	0.910396	Intron (XM_017006254.3/SUMF1, intron 8 of 9)	NC_000003.12	4303369	4317265	13897	1	SETMAR	-48582	gene-SETMAR
NC_000023.11-69661489-69661835	2.79992	3.63439	0.101932	0.910396	Intron (NM_001005610.4/EDA, intron 1 of 1)	NC_000023.11	69692956	69693155	200	1	LOC124905293	-31121	gene-LOC124905293
NC_000008.11-110904750-110905028	-2.43894	4.20625	0.101948	0.910396	Distal Intergenic	NC_000008.11	110937690	111027433	89744	2	LINC01608	122405	gene-LINC01608
NC_000015.10-101929512-101929818	-1.5441	4.72038	0.102074	0.910396	Distal Intergenic	NC_000015.10	101887357	101887863	507	2	WBP1LP5	-41650	gene-WBP1LP5
NC_000009.12-40984608-40984960	-1.66834	4.8842	0.102078	0.910396	Intron (XR_001746463.3/LOC107986997, intron 1 of 1)	NC_000009.12	40945420	40991831	46412	2	LOC107986997	6871	gene-LOC107986997
NC_000003.12-168511552-168511881	-1.74052	4.40062	0.1021	0.910396	Intron (NR_021485.2/EGFEM1P, intron 3 of 15)	NC_000003.12	168551854	168551949	96	1	MIR551B	-39973	gene-MIR551B
NC_000004.12-185145441-185146020	-2.17583	4.40788	0.102104	0.910396	Exon (NM_001151.4/SLC25A4, exon 3 of 4)	NC_000004.12	185143266	185150382	7117	1	SLC25A4	2176	gene-SLC25A4
NW_014040925.1-10395-10677	1.90639	4.35499	0.102127	0.910396	-	-	-	-	-	-	-	-	-
NC_000007.14-64216008-64216495	-1.28547	4.96262	0.102183	0.910396	Intron (NM_001159524.1/ZNF735, intron 3 of 3)	NC_000007.14	64207203	64220290	13088	1	ZNF735	8806	gene-ZNF735
NC_000004.12-130007026-130007359	1.7216	4.55035	0.102203	0.910396	Distal Intergenic	NC_000004.12	130023078	130030765	7688	1	LOC105377418	-15719	gene-LOC105377418
NC_000007.14-94568198-94568471	-2.28926	4.08964	0.102236	0.910396	Intron (XM_011516495.3/CASD1, intron 17 of 17)	NC_000007.14	94523644	94558495	34852	2	LOC105375404	-9704	gene-LOC105375404
NC_000007.14-145288440-145288716	-2.28926	4.08964	0.10226	0.910396	Distal Intergenic	NC_000007.14	145004927	145006344	1418	1	EI24P4	283514	gene-EI24P4
NC_000002.12-66937626-66937915	-2.20748	4.2356	0.102277	0.910396	Intron (NR_110169.1/LINC01799, intron 3 of 4)	NC_000002.12	66921510	66922490	981	2	LINC01628	-15137	gene-LINC01628
NC_000007.14-91871821-91872187	2.4283	3.77156	0.102324	0.910396	3' UTR	NC_000007.14	91870929	91880702	9774	2	MTERF1	8515	gene-MTERF1
NC_000007.14-88454654-88455034	-2.08255	4.33971	0.102328	0.910396	Distal Intergenic	NC_000007.14	88449092	88449231	140	2	LOC124900238	-5424	gene-LOC124900238
NC_000001.11-69467082-69467403	1.06363	5.11082	0.102352	0.910396	Intron (XR_001738106.2/LOC105378789, intron 1 of 11)	NC_000001.11	69452901	69565850	112950	1	LOC105378789	14182	gene-LOC105378789
NC_000014.9-97942840-97943118	2.50023	3.81662	0.102353	0.910396	Intron (NR_015430.2/LINC01550, intron 2 of 2)	NC_000014.9	97925610	97978124	52515	2	LINC01550	35006	gene-LINC01550
NC_000005.10-112088202-112088599	2.12319	4.12389	0.102448	0.910396	Distal Intergenic	NC_000005.10	112160526	112162501	1976	1	EPB41L4A-AS1	-71927	gene-EPB41L4A-AS1
NC_000009.12-119540666-119540937	2.1927	4.15841	0.102572	0.910396	Distal Intergenic	NC_000009.12	119424012	119524082	100071	2	LOC105376250	-16585	gene-LOC105376250
NC_000002.12-236456977-236457315	2.4128	3.78682	0.102621	0.910396	Intron (XR_007081589.1/IQCA1, intron 6 of 19)	NC_000002.12	236407790	236409103	1314	2	RPL3P5	-47875	gene-RPL3P5
NC_000004.12-162667509-162668064	1.92263	4.53459	0.102692	0.910396	Distal Intergenic	NC_000004.12	162705767	162736214	30448	2	LOC105377516	68150	gene-LOC105377516
NC_000009.12-17301496-17301791	-1.63174	4.45954	0.102713	0.910396	3' UTR	NC_000009.12	17447002	17448615	1614	2	SAMM50P1	146824	gene-SAMM50P1
NC_000016.10-29039016-29039272	-2.12061	4.18622	0.102721	0.910396	Intron (NPIPB10P/NPIPB10P, intron 1 of 8)	NC_000016.10	29037834	29052307	14474	1	NPIPB10P	1183	gene-NPIPB10P
NC_000003.12-149737569-149737871	2.01212	4.45052	0.10274	0.910396	Downstream (<1kb)	NC_000003.12	149517235	149724788	207554	2	WWTR1	-12782	gene-WWTR1
NC_000009.12-89359986-89360316	-1.65644	4.47412	0.102882	0.910396	Exon (XR_007061347.1/SECISBP2, exon 18 of 20)	NC_000009.12	89318500	89367117	48618	1	SECISBP2	41487	gene-SECISBP2
NC_000016.10-37395891-37396176	0.919224	5.53601	0.102891	0.910396	Distal Intergenic	NC_000016.10	36101116	36102205	1090	1	LOC101929923	1294776	gene-LOC101929923
NC_000009.12-105409089-105409480	1.63724	4.59947	0.103021	0.910396	Intron (NM_001330731.2/SLC44A1, intron 15 of 15)	NC_000009.12	105442177	105552433	110257	1	FSD1L	-32697	gene-FSD1L
NC_000007.14-52755560-52755824	2.31963	4.00384	0.103163	0.910396	Distal Intergenic	NC_000007.14	52771390	52774856	3467	1	LOC101928257	-15566	gene-LOC101928257
NC_000005.10-33844606-33844900	-1.28656	4.89181	0.103203	0.910396	Intron (NM_001324512.2/ADAMTS12, intron 2 of 21)	NC_000005.10	33970854	33972928	2075	1	PSMC6P3	-125954	gene-PSMC6P3
NC_000007.14-89949541-89949830	-1.76912	4.28426	0.103208	0.910396	Intron (NR_110029.2/STEAP2-AS1, intron 2 of 2)	NC_000007.14	90119400	90125600	6201	1	DPY19L2P4	-169570	gene-DPY19L2P4
NC_000007.14-122166420-122166709	2.40461	3.40082	0.103374	0.910396	Intron (XR_007060497.1/LOC102724527, intron 1 of 7)	NC_000007.14	122159279	122162781	3503	1	LOC100130618	7142	gene-LOC100130618
NT_113796.3-192776-193168	1.26738	5.04836	0.103454	0.910396	Distal Intergenic	NT_113796.3	10063	124847	114785	2	LOC105379271	-67930	gene-LOC105379271
NC_000006.12-3663515-3663910	1.123	5.1509	0.103717	0.910396	Exon (XR_007059410.1/LOC124901243, exon 2 of 2)	NC_000006.12	3663007	3668704	5698	2	LOC124901243	4794	gene-LOC124901243
NC_000007.14-12390890-12391462	1.36453	4.84798	0.103789	0.910396	Intron (NM_001135924.3/VWDE, intron 2 of 28)	NC_000007.14	12330885	12403865	72981	2	VWDE	12403	gene-VWDE
NC_000015.10-65348183-65348557	-1.57738	4.53637	0.103801	0.910396	Intron (XM_011522243.1/IGDCC3, intron 1 of 12)	NC_000015.10	65327127	65378002	50876	2	IGDCC3	29445	gene-IGDCC3
NC_000012.12-131591787-131592094	2.24509	4.18349	0.103811	0.910396	Promoter (<=1kb)	NC_000012.12	131583582	131591730	8149	2	LOC105370084	-58	gene-LOC105370084
NC_000001.11-90076770-90077083	-1.43904	4.8219	0.104013	0.910396	Distal Intergenic	NC_000001.11	90115172	90118603	3432	1	LOC105378848	-38089	gene-LOC105378848
NC_000001.11-221906493-221906786	-2.53126	3.72735	0.104023	0.910396	Intron (XR_007066885.1/LOC124904517, intron 2 of 2)	NC_000001.11	221966410	221984964	18555	1	LINC02474	-59624	gene-LINC02474
NC_000016.10-19269115-19269458	-1.82187	4.31344	0.104105	0.910396	Intron (XR_001752097.2/LOC105371114, intron 3 of 5)	NC_000016.10	19285731	19310947	25217	1	CLEC19A	-16273	gene-CLEC19A
NC_000010.11-15832920-15833207	2.49648	3.46654	0.104157	0.910396	Intron (XR_007062070.1/LOC124902383, intron 2 of 2)	NC_000010.11	15778174	15860507	82334	2	MINDY3	27300	gene-MINDY3
NC_000002.12-172551172-172551510	-2.62283	3.77271	0.104183	0.910396	Intron (XR_007087299.1/LOC124900513, intron 1 of 3)	NC_000002.12	172555373	172724312	168940	1	PDK1	-3863	gene-PDK1
NC_000010.11-54855128-54855406	-3.05663	3.65319	0.104209	0.910396	Intron (NM_001354404.2/PCDH15, intron 4 of 34)	NC_000010.11	54607874	54607957	84	2	MIR548F1	-247172	gene-MIR548F1
NC_000010.11-93046880-93047317	1.41375	4.86511	0.104246	0.910396	Intron (NM_001013848.4/EXOC6, intron 21 of 22)	NC_000010.11	93060798	93069540	8743	1	CYP26C1	-13481	gene-CYP26C1
NC_000010.11-75090041-75090481	1.36807	4.75622	0.104297	0.910396	Promoter (<=1kb)	NC_000010.11	75089032	75089770	739	2	PPIAP13	-272	gene-PPIAP13
NC_000004.12-10065645-10065941	2.52006	3.827	0.104335	0.910396	Intron (XR_007058029.1/LOC124900665, intron 1 of 1)	NC_000004.12	10064014	10072992	8979	1	LOC124900665	1632	gene-LOC124900665
NC_000002.12-68321512-68321827	1.79441	4.4563	0.104458	0.910396	Promoter (1-2kb)	NC_000002.12	68284171	68319949	35779	2	CNRIP1	-1564	gene-CNRIP1
NC_000004.12-128855274-128855563	1.99334	4.04185	0.104521	0.910396	Intron (NM_024900.5/JADE1, intron 6 of 8)	NC_000004.12	128809700	128875224	65525	1	JADE1	45575	gene-JADE1
NC_000009.12-37957334-37957606	2.17264	3.92212	0.104705	0.910396	Intron (NM_003028.3/SHB, intron 3 of 5)	NC_000009.12	37877575	37904127	26553	2	SLC25A51	-53208	gene-SLC25A51
NC_000021.9-30926715-30927008	2.44654	3.82475	0.104856	0.910396	Distal Intergenic	NC_000021.9	30880644	30881580	937	2	KRTAP11-1	-45136	gene-KRTAP11-1
NC_000009.12-44045181-44045484	-0.975361	5.23839	0.10489	0.910396	Distal Intergenic	NC_000009.12	43108039	43127498	19460	2	LOC102724922	-917684	gene-LOC102724922
NC_000019.10-25851886-25852313	0.415986	7.55861	0.104905	0.910396	Distal Intergenic	NC_000019.10	24177437	24179011	1575	1	LOC124904678	1674450	gene-LOC124904678
NC_000006.12-141823076-141823369	2.39402	4.03983	0.104911	0.910396	Distal Intergenic	NC_000006.12	141763579	141801945	38367	2	LOC105378030	-21132	gene-LOC105378030
NC_000013.11-17408967-17409360	-1.04027	5.22373	0.104956	0.910396	Distal Intergenic	NC_000013.11	18408127	18423420	15294	1	LOC102724148	-998767	gene-LOC102724148
NC_000008.11-50528232-50528516	-2.46943	3.96537	0.104999	0.910396	Intron (NM_001321775.2/SNTG1, intron 10 of 17)	NC_000008.11	50364446	50376977	12532	2	LOC105375828	-151256	gene-LOC105375828
NC_000001.11-35104603-35104965	2.4612	3.82031	0.105068	0.910396	5' UTR	NC_000001.11	35121822	35122490	669	1	EFCAB14P1	-16857	gene-EFCAB14P1
NC_000002.12-83551955-83552289	2.08008	3.8761	0.105106	0.910396	Distal Intergenic	NC_000002.12	83522814	83523482	669	1	LINC01809	29142	gene-LINC01809
NC_000001.11-121046668-121046986	1.22761	4.92087	0.105119	0.910396	Intron (NR_135813.1/PDE4DIPP4, intron 1 of 2)	NC_000001.11	121048432	121048505	74	2	TRN-GTT27-1	1519	gene-TRN-GTT27-1
NC_000003.12-165098590-165098909	-1.95645	4.394	0.105141	0.910396	Intron (XM_047448737.1/SI, intron 1 of 48)	NC_000003.12	165072027	165082037	10011	1	LOC105374192	26564	gene-LOC105374192
NC_000001.11-62534489-62534811	-0.931326	5.26312	0.105259	0.910396	Intron (NM_001271999.2/DOCK7, intron 29 of 48)	NC_000001.11	62597520	62606313	8794	1	ANGPTL3	-62709	gene-ANGPTL3
NC_000014.9-76390172-76390488	2.90097	3.12548	0.105374	0.910396	Intron (XM_047431079.1/ESRRB, intron 1 of 8)	NC_000014.9	76310777	76501837	191061	1	ESRRB	79396	gene-ESRRB
NC_000003.12-186304026-186304325	1.98898	4.43375	0.105451	0.910396	Intron (NM_001080744.2/DGKG, intron 3 of 23)	NC_000003.12	186147201	186362234	215034	2	DGKG	57909	gene-DGKG
NC_000023.11-23279941-23280247	-1.35178	4.77572	0.105456	0.910396	Intron (NR_073010.2/PTCHD1-AS, intron 1 of 11)	NC_000023.11	22193005	23293146	1100142	2	PTCHD1-AS	12899	gene-PTCHD1-AS
NC_000008.11-2824669-2824971	-2.36874	3.61802	0.10563	0.910396	Intron (NR_168441.1/LOC105377785, intron 2 of 11)	NC_000008.11	2900962	2923636	22675	2	LOC124901871	98665	gene-LOC124901871
NC_000008.11-19022297-19022566	-1.79147	4.43637	0.105643	0.910396	Intron (XR_007060840.1/LOC124901898, intron 1 of 1)	NC_000008.11	19014003	19031245	17243	1	LOC124901898	8295	gene-LOC124901898
NC_000001.11-145438220-145438501	1.92824	4.39376	0.105671	0.910396	Intron (XR_001737728.2/LOC105371288, intron 3 of 5)	NC_000001.11	145429334	145443354	14021	1	LOC105371288	8887	gene-LOC105371288
NC_000004.12-131736609-131736967	-0.933987	5.30884	0.105722	0.910396	Distal Intergenic	NC_000004.12	131744892	131746219	1328	1	LOC124900860	-7925	gene-LOC124900860
NC_000001.11-103837350-103837679	-1.37572	4.87378	0.105808	0.910396	Distal Intergenic	NC_000001.11	103749654	103758692	9039	1	AMY1C	87697	gene-AMY1C
NC_000008.11-87667000-87667523	-1.4444	4.74825	0.105813	0.910396	Intron (XR_928380.2/LOC105375626, intron 2 of 2)	NC_000008.11	87609773	87668431	58659	1	LOC105375626	57228	gene-LOC105375626
NC_000001.11-108144921-108145281	-1.70047	4.49644	0.10584	0.910396	Intron (NM_213651.3/SLC25A24, intron 7 of 9)	NC_000001.11	107571161	107965180	394020	2	VAV3	-179742	gene-VAV3
NC_000002.12-113936649-113937148	-1.44561	4.75048	0.105899	0.910396	Intron (NR_102318.1/ACTR3, intron 5 of 10)	NC_000002.12	113969322	114028082	58761	1	LINC01191	-32174	gene-LINC01191
NC_000008.11-92413563-92413874	2.09016	4.32297	0.106011	0.910396	Promoter (<=1kb)	NC_000008.11	92407875	92413707	5833	2	LOC105375638	0	gene-LOC105375638
NC_000009.12-113605912-113606189	-2.48669	3.98899	0.106057	0.910396	Distal Intergenic	NC_000009.12	113614963	113628791	13829	1	LOC105376222	-8774	gene-LOC105376222
NC_000012.12-60293355-60293695	1.82208	4.29962	0.106085	0.910396	Distal Intergenic	NC_000012.12	60261705	60265882	4178	1	LOC124903071	31651	gene-LOC124903071
NC_000014.9-41770511-41770918	2.06184	4.07535	0.106174	0.910396	Intron (NM_001330106.2/LRFN5, intron 2 of 4)	NC_000014.9	41742551	41743452	902	1	FKBP1BP1	27961	gene-FKBP1BP1
NC_000023.11-64103622-64103971	1.94751	4.22788	0.106335	0.910396	Distal Intergenic	NC_000023.11	64185117	64205708	20592	2	AMER1	101737	gene-AMER1
NC_000001.11-212853617-212854127	-1.29185	4.89241	0.106475	0.910396	Downstream (2-3kb)	NC_000001.11	212856604	212858138	1535	2	FLVCR1-DT	4011	gene-FLVCR1-DT
NC_000005.10-49479009-49479320	-0.561923	7.13296	0.106559	0.910396	Distal Intergenic	NC_000005.10	50396192	50443345	47154	2	EMB	964025	gene-EMB
NC_000001.11-215032753-215033010	-2.27581	3.84537	0.106612	0.910396	Intron (NM_001017424.3/KCNK2, intron 1 of 6)	NC_000001.11	215005542	215237090	231549	1	KCNK2	27212	gene-KCNK2
NC_000004.12-148819122-148819467	-2.31034	3.87115	0.106625	0.910396	Intron (XR_001741441.2/LOC107986195, intron 2 of 3)	NC_000004.12	148783844	148835297	51454	2	LOC105377481	15830	gene-LOC105377481
NC_000020.11-59345399-59345713	1.52136	4.66042	0.106627	0.910396	Distal Intergenic	NC_000020.11	59300611	59325992	25382	1	EDN3	44789	gene-EDN3
NC_000008.11-140101394-140101749	1.90271	4.36827	0.106677	0.910396	Promoter (<=1kb)	NC_000008.11	140094894	140100535	5642	2	PEG13	-860	gene-PEG13
NC_000023.11-112091308-112091578	-2.37693	3.91461	0.106737	0.910396	Intron (NM_001004308.3/RTL4, intron 1 of 2)	NC_000023.11	112083013	112457514	374502	1	RTL4	8296	gene-RTL4
NC_000001.11-115820609-115820869	-1.28172	4.81198	0.10677	0.910396	Distal Intergenic	NC_000001.11	115831344	115841126	9783	2	NHLH2	20257	gene-NHLH2
NC_000015.10-53585330-53585683	-1.6965	4.50023	0.106806	0.910396	Intron (NM_182758.4/WDR72, intron 18 of 19)	NC_000015.10	53445795	53552999	107205	1	LOC105370826	139536	gene-LOC105370826
NC_000005.10-2185391-2185748	1.07033	5.30504	0.106938	0.910396	Distal Intergenic	NC_000005.10	2266961	2278492	11532	1	LOC124901166	-81213	gene-LOC124901166
NC_000007.14-73868168-73868522	-1.88417	4.504	0.106956	0.910396	Distal Intergenic	NC_000007.14	73860848	73865890	5043	1	TMEM270	7321	gene-TMEM270
NC_000005.10-14024068-14024351	0.883596	5.39166	0.106982	0.910396	Distal Intergenic	NC_000005.10	13690328	14011818	321491	2	DNAH5	-12251	gene-DNAH5
NC_000006.12-79271475-79271772	-2.65615	4.09114	0.107057	0.910396	Distal Intergenic	NC_000006.12	79201245	79234682	33438	2	HMGN3	-36794	gene-HMGN3
NC_000010.11-93320876-93321215	-1.96146	4.40956	0.107442	0.910396	Intron (XM_047425050.1/MYOF, intron 45 of 50)	NC_000010.11	93306429	93482334	175906	2	MYOF	161119	gene-MYOF
NC_000016.10-59505275-59505569	1.69203	4.51793	0.107487	0.910396	Distal Intergenic	NC_000016.10	59540126	59540269	144	1	RNU4-58P	-34557	gene-RNU4-58P
NC_000001.11-197240755-197241071	-2.44974	3.95024	0.107783	0.910396	Intron (NM_001257965.2/CRB1, intron 1 of 14)	NC_000001.11	197222126	197223540	1415	1	LOC127011	18630	gene-LOC127011
NC_000006.12-119730577-119731202	-1.38923	4.79362	0.10781	0.910396	Intron (NR_134600.1/LOC105377975, intron 2 of 3)	NC_000006.12	119654064	119663115	9052	1	LOC105377972	76514	gene-LOC105377972
NC_000001.11-104438317-104438740	0.992462	5.1838	0.107886	0.910396	Distal Intergenic	NC_000001.11	104153329	104154037	709	2	FTLP17	-284281	gene-FTLP17
NC_000019.10-13703090-13703388	1.57861	4.57383	0.107892	0.910396	Intron (XR_936341.2/LOC105372284, intron 2 of 4)	NC_000019.10	13684209	13724394	40186	2	LOC105372284	21006	gene-LOC105372284
NC_000001.11-144079260-144079560	-1.51239	4.69401	0.108019	0.910396	Intron (LOC124904398/LOC124904398, intron 4 of 13)	NC_000001.11	144143571	144152389	8819	2	LOC105371207	72829	gene-LOC105371207
NC_000009.12-112055482-112055747	-2.24976	4.07069	0.108149	0.910396	Intron (NM_001282640.2/SUSD1, intron 14 of 17)	NC_000009.12	111943206	111949632	6427	2	LOC124902250	-105851	gene-LOC124902250
NC_000005.10-156511560-156511843	-2.24022	3.82629	0.108312	0.910396	Intron (XM_047417519.1/SGCD, intron 6 of 10)	NC_000005.10	156290488	156376269	85782	2	LOC124901120	-135292	gene-LOC124901120
NC_000004.12-134643210-134643608	2.23527	4.22204	0.108466	0.910396	Distal Intergenic	NC_000004.12	134579989	134640574	60586	1	LOC105377436	63222	gene-LOC105377436
NC_000015.10-19703793-19704256	-0.812297	5.70928	0.10854	0.910396	Distal Intergenic	NC_000015.10	21179914	21189864	9951	1	LOC105379205	-1475658	gene-LOC105379205
NC_000002.12-113814290-113814593	-1.97636	4.2642	0.108581	0.910396	Intron (XR_923227.4/LOC105373570, intron 2 of 2)	NC_000002.12	113803451	113819400	15950	2	LOC105373570	4807	gene-LOC105373570
NC_000001.11-71339234-71339598	1.33039	4.89254	0.108617	0.910396	Distal Intergenic	NC_000001.11	71086324	71088956	2633	2	LOC105378795	-250279	gene-LOC105378795
NC_000012.12-54442358-54442629	1.55615	4.68871	0.10869	0.910396	Intron (NR_120486.1/GPR84-AS1, intron 3 of 3)	NC_000012.12	54395261	54419266	24006	2	ITGA5	-23093	gene-ITGA5
NC_000001.11-103878276-103878627	-1.29334	4.89192	0.108757	0.910396	Distal Intergenic	NC_000001.11	103749654	103758692	9039	1	AMY1C	128623	gene-AMY1C
NC_000005.10-121448035-121448394	-2.33737	4.34404	0.108836	0.910396	Distal Intergenic	NC_000005.10	121322550	121325837	3288	1	LOC102467226	125486	gene-LOC102467226
NC_000020.11-56091910-56092265	-1.91762	4.37396	0.108897	0.910396	Distal Intergenic	NC_000020.11	56101774	56103602	1829	1	LOC105376989	-9509	gene-LOC105376989
NC_000001.11-78512280-78512558	-1.23947	4.99902	0.109005	0.910396	Intron (NM_000959.4/PTGFR, intron 2 of 2)	NC_000001.11	78490974	78540701	49728	1	PTGFR	21307	gene-PTGFR
NC_000011.10-100053512-100053782	-1.67808	4.36138	0.109027	0.910396	Exon (XR_947948.3/LOC105369456, exon 3 of 3)	NC_000011.10	100051251	100106241	54991	2	LOC105369456	52459	gene-LOC105369456
NC_000012.12-73863690-73864155	1.29744	4.81045	0.109088	0.910396	Distal Intergenic	NC_000012.12	73764279	73764413	135	2	LOC124900319	-99278	gene-LOC124900319
NC_000007.14-157967900-157968186	2.66573	3.57122	0.109255	0.910396	Intron (XM_017012475.1/PTPRN2, intron 10 of 21)	NC_000007.14	157987160	157989040	1881	1	LOC105375613	-18974	gene-LOC105375613
NC_000011.10-27796732-27797011	2.03566	4.0886	0.109411	0.910396	Distal Intergenic	NC_000011.10	27806359	27808558	2200	1	CBX3P1	-9348	gene-CBX3P1
NC_000011.10-51178095-51178585	0.701965	6.3445	0.109457	0.910396	Distal Intergenic	NC_000011.10	50409147	50420631	11485	1	LOC646813	768949	gene-LOC646813
NC_000013.11-18007382-18008119	-0.636006	6.20512	0.109507	0.910396	Distal Intergenic	NC_000013.11	18408127	18423420	15294	1	LOC102724148	-400008	gene-LOC102724148
NC_000006.12-15851763-15852059	-1.51749	4.70036	0.109531	0.910396	Distal Intergenic	NC_000006.12	15830293	15834463	4171	2	LOC105374948	-17301	gene-LOC105374948
NC_000003.12-123453486-123453760	1.85683	4.16033	0.109602	0.910396	Distal Intergenic	NC_000003.12	123282296	123449090	166795	2	ADCY5	-4397	gene-ADCY5
NC_000020.11-61466257-61466594	1.8238	4.49068	0.110024	0.910396	Intron (NM_001794.5/CDH4, intron 2 of 15)	NC_000020.11	61433840	61439309	5470	2	LOC105372703	-26949	gene-LOC105372703
NC_000012.12-62924946-62925273	1.97513	4.23547	0.110115	0.910396	Intron (XM_011538578.3/PPM1H, intron 1 of 9)	NC_000012.12	62643994	62935150	291157	2	PPM1H	9877	gene-PPM1H
NC_000010.11-23312329-23312641	2.25569	3.96271	0.110137	0.910396	Intron (XM_047424968.1/C10orf67, intron 4 of 15)	NC_000010.11	23343957	23345161	1205	1	C10orf67-AS1	-31316	gene-C10orf67-AS1
NC_000022.11-36715607-36716000	1.68437	4.51314	0.11032	0.910396	Intron (NR_134623.1/CACNG2-DT, intron 1 of 3)	NC_000022.11	36703876	36767089	63214	1	CACNG2-DT	11732	gene-CACNG2-DT
NC_000004.12-51319571-51319886	0.782045	5.59956	0.110345	0.910396	Distal Intergenic	NC_000004.12	51833884	51916837	82954	1	DCUN1D4	-513998	gene-DCUN1D4
NC_000012.12-48905797-48906366	-1.13692	5.06642	0.110438	0.910396	Intron (NM_001286957.2/CCDC65, intron 2 of 7)	NC_000012.12	48904133	48921576	17444	1	CCDC65	1665	gene-CCDC65
NC_000022.11-13584187-13584536	-1.09363	5.09614	0.110508	0.910396	Distal Intergenic	NC_000022.11	12809948	12815793	5846	2	LOC105379428	-768395	gene-LOC105379428
NC_000015.10-101223596-101223958	1.12589	5.00349	0.110522	0.910396	Intron (NM_014918.5/CHSY1, intron 2 of 2)	NC_000015.10	101175727	101252048	76322	2	CHSY1	28090	gene-CHSY1
NT_187404.1-1275-1681	0.784906	5.55762	0.110533	0.910396	-	-	-	-	-	-	-	-	-
NC_000012.12-92159665-92159935	-2.1413	4.20316	0.110635	0.910396	Intron (NR_135037.1/BTG1-DT, intron 3 of 3)	NC_000012.12	92146085	92185784	39700	1	BTG1-DT	13581	gene-BTG1-DT
NC_000010.11-76387306-76387660	1.95299	4.40132	0.110651	0.910396	Intron (NM_001305581.2/LRMDA, intron 6 of 6)	NC_000010.11	76306546	76318937	12392	2	LOC112268057	-68370	gene-LOC112268057
NC_000012.12-55325337-55325645	-1.58704	4.64591	0.110675	0.910396	Distal Intergenic	NC_000012.12	55330043	55332636	2594	1	OR6C3	-4398	gene-OR6C3
NC_000004.12-33857766-33858083	2.42732	3.77067	0.110771	0.910396	Distal Intergenic	NC_000004.12	33881636	33906677	25042	1	LOC105374392	-23553	gene-LOC105374392
NC_000009.12-43585746-43586078	0.940127	5.31899	0.110794	0.910396	Distal Intergenic	NC_000009.12	43108039	43127498	19460	2	LOC102724922	-458249	gene-LOC102724922
NC_000004.12-175890620-175890931	2.14166	3.91564	0.110799	0.910396	Intron (NM_001388090.1/GPM6A, intron 1 of 6)	NC_000004.12	175901926	175961656	59731	2	LOC107984113	70725	gene-LOC107984113
NC_000007.14-108755164-108755558	1.80106	4.29501	0.110865	0.910396	Distal Intergenic	NC_000007.14	108783922	108841349	57428	1	LOC107986836	-28364	gene-LOC107986836
NC_000002.12-116730768-116731024	-2.1444	4.19696	0.110911	0.910396	Distal Intergenic	NC_000002.12	116294577	116388213	93637	1	LOC105373576	436192	gene-LOC105373576
NC_000005.10-174971401-174971760	1.84093	4.47997	0.110934	0.910396	Intron (NR_046113.1/LINC01951, intron 2 of 2)	NC_000005.10	174919082	174995731	76650	2	LINC01951	23971	gene-LINC01951
NC_000012.12-35128593-35128921	0.910537	5.44328	0.111008	0.910396	Distal Intergenic	NC_000012.12	34230379	34250265	19887	1	AK6P1	898215	gene-AK6P1
NC_000005.10-64315320-64315736	-1.88994	4.50481	0.111039	0.910396	Intron (XM_017009388.2/RNF180, intron 5 of 7)	NC_000005.10	64165351	64372869	207519	1	RNF180	149970	gene-RNF180
NC_000012.12-27636959-27637220	-2.3649	3.90044	0.111045	0.910396	Intron (XM_017020078.2/PPFIBP1, intron 4 of 18)	NC_000012.12	27592343	27594118	1776	2	LOC100506578	-42842	gene-LOC100506578
NC_000016.10-939135-939449	-2.09247	4.17009	0.111053	0.910396	Intron (NM_001352021.2/LMF1, intron 2 of 10)	NC_000016.10	921033	934524	13492	1	LMF1-AS1	18103	gene-LMF1-AS1
NC_000001.11-69434669-69435044	0.996972	5.36007	0.111071	0.910396	Exon (NR_147164.1/LINC01758, exon 2 of 2)	NC_000001.11	69433255	69435409	2155	1	LINC01758	1415	gene-LINC01758
NC_000011.10-52397951-52398269	-1.0772	5.14418	0.111228	0.910396	Distal Intergenic	NC_000011.10	50409147	50420631	11485	1	LOC646813	1988805	gene-LOC646813
NC_000012.12-43908687-43909052	-2.20408	4.23926	0.11123	0.910396	Intron (XM_047429662.1/TMEM117, intron 3 of 8)	NC_000012.12	44007985	44010533	2549	2	ZNF75BP	101481	gene-ZNF75BP
NC_000009.12-3140284-3140595	1.29817	4.81096	0.111298	0.910396	Distal Intergenic	NC_000009.12	3181589	3200500	18912	1	LINC01231	-40994	gene-LINC01231
NC_000018.10-3427715-3428115	1.59479	4.56535	0.111322	0.910396	Intron (NM_174886.3/TGIF1, intron 2 of 3)	NC_000018.10	3424259	3424349	91	2	LOC124904374	-3367	gene-LOC124904374
NC_000021.9-36610095-36610428	2.15432	3.91222	0.111381	0.910396	Distal Intergenic	NC_000021.9	36460621	36576569	115949	2	CLDN14	-33527	gene-CLDN14
NC_000003.12-126900483-126900863	2.15432	3.91222	0.111394	0.910396	Intron (NM_001320610.2/CHCHD6, intron 5 of 7)	NC_000003.12	126983115	127037389	54275	1	PLXNA1	-82252	gene-PLXNA1
NC_000002.12-37032861-37033148	2.15432	3.91222	0.111403	0.910396	Intron (XM_011532935.4/HEATR5B, intron 10 of 24)	NC_000002.12	36980895	37084372	103478	2	HEATR5B	51224	gene-HEATR5B
NC_000003.12-12106889-12107172	1.97726	4.04197	0.111427	0.910396	Intron (XM_006713311.4/SYN2, intron 1 of 10)	NC_000003.12	12153068	12158912	5845	2	TIMP4	51740	gene-TIMP4
NC_000023.11-65482584-65482956	2.15432	3.91222	0.111429	0.910396	Intron (NM_001010888.4/ZC3H12B, intron 5 of 9)	NC_000023.11	65512582	65534787	22206	2	LAS1L	51831	gene-LAS1L
NC_000002.12-73911261-73911647	1.94608	4.22718	0.111468	0.910396	Intron (NM_001199893.2/ACTG2, intron 4 of 7)	NC_000002.12	73926880	73958946	32067	1	DGUOK	-15233	gene-DGUOK
NC_000015.10-85587292-85587629	1.94608	4.22718	0.111486	0.910396	Intron (NM_006738.6/AKAP13, intron 8 of 36)	NC_000015.10	85754941	85758725	3785	2	LINC02883	171096	gene-LINC02883
NC_000005.10-155070549-155070823	-2.27153	4.07966	0.111575	0.910396	Distal Intergenic	NC_000005.10	155115732	155119567	3836	1	LOC105378239	-44909	gene-LOC105378239
NC_000005.10-97018400-97018705	2.18252	4.16217	0.111578	0.910396	Intron (NM_005575.3/LNPEP, intron 13 of 17)	NC_000005.10	97054683	97057182	2500	2	SETP22	38477	gene-SETP22
NC_000005.10-49408775-49409166	-0.395231	7.92429	0.111591	0.910396	Distal Intergenic	NC_000005.10	50396192	50443345	47154	2	EMB	1034179	gene-EMB
NC_000008.11-94514070-94514331	1.8581	4.16106	0.111718	0.910396	Intron (XM_047421678.1/VIRMA, intron 7 of 19)	NC_000008.11	94371960	94475115	103156	2	RAD54B	-38956	gene-RAD54B
NC_000004.12-75753935-75754191	2.08596	3.87948	0.111763	0.910396	Intron (NM_001290049.2/USO1, intron 3 of 25)	NC_000004.12	75724577	75814286	89710	1	USO1	29359	gene-USO1
NC_000016.10-87627355-87627688	1.8136	4.44664	0.111828	0.910396	Intron (NR_073379.3/JPH3, intron 1 of 5)	NC_000016.10	87600525	87602183	1659	2	LOC124903750	-25173	gene-LOC124903750
NC_000005.10-49032703-49033001	-0.353938	8.25088	0.11192	0.910396	Distal Intergenic	NC_000005.10	50396192	50443345	47154	2	EMB	1410344	gene-EMB
NC_000015.10-70166402-70166733	-2.43522	3.93903	0.112003	0.910396	Distal Intergenic	NC_000015.10	70129575	70130885	1311	2	LOC107984734	-35518	gene-LOC107984734
NC_000006.12-64651433-64651775	-1.68515	4.49754	0.112098	0.910396	Intron (NM_001142800.2/EYS, intron 22 of 42)	NC_000006.12	64979060	64994448	15389	1	LOC105377837	-327285	gene-LOC105377837
NC_000001.11-24251039-24251421	2.33279	4.05035	0.112382	0.910396	Distal Intergenic	NC_000001.11	24200240	24211690	11451	1	LINC02800	50800	gene-LINC02800
NC_000006.12-106168330-106168744	-1.51924	4.69722	0.112499	0.910396	Distal Intergenic	NC_000006.12	106184476	106325760	141285	2	ATG5	157016	gene-ATG5
NC_000012.12-132491209-132491530	1.92923	4.19683	0.112529	0.910396	Intron (NM_001382741.1/FBRSL1, intron 1 of 2)	NC_000012.12	132490151	132585188	95038	1	FBRSL1	1059	gene-FBRSL1
NC_000002.12-77588960-77589276	-1.54814	4.52124	0.112538	0.910396	Distal Intergenic	NC_000002.12	76747685	77522376	774692	2	LRRTM4	-66585	gene-LRRTM4
NC_000015.10-52783213-52783562	1.54386	4.68109	0.112542	0.910396	Intron (NM_004498.4/ONECUT1, intron 1 of 1)	NC_000015.10	52755053	52790336	35284	2	ONECUT1	6774	gene-ONECUT1
NC_000005.10-173119749-173120373	-1.41959	4.96983	0.112721	0.910396	Intron (NM_153607.3/CREBRF, intron 7 of 8)	NC_000005.10	173144531	173164387	19857	1	BNIP1	-24158	gene-BNIP1
NC_000022.11-14095238-14095780	0.821821	5.58841	0.112839	0.910396	Distal Intergenic	NC_000022.11	15264489	15278052	13564	1	LOC112268290	-1168709	gene-LOC112268290
NC_000015.10-73420290-73420568	2.49944	3.81575	0.112953	0.910396	Intron (XM_047433430.1/LOC124903571, intron 2 of 2)	NC_000015.10	73443164	73560013	116850	1	REC114	-22596	gene-REC114
NC_000005.10-134172656-134172947	-1.40503	4.63014	0.113022	0.910396	Intron (NM_170679.3/SKP1, intron 2 of 5)	NC_000005.10	134148935	134176950	28016	2	SKP1	4003	gene-SKP1
NC_000022.11-27924865-27925130	-2.44549	3.94423	0.113153	0.910396	Exon (NR_026962.1/TTC28-AS1, exon 3 of 3)	NC_000022.11	27920525	27920612	88	2	MIR3199-1	-4254	gene-MIR3199-1
NC_000001.11-124417986-124418369	-0.591253	6.7193	0.113233	0.910396	Distal Intergenic	NC_000001.11	121519112	121571888	52777	1	EMBP1	2898875	gene-EMBP1
NC_000008.11-354057-354321	2.3216	4.00463	0.113349	0.910396	Distal Intergenic	NC_000008.11	375931	383174	7244	2	FAM87A	28853	gene-FAM87A
NC_000008.11-129048984-129049342	-1.54674	4.61759	0.11336	0.910396	Distal Intergenic	NC_000008.11	129077406	129102203	24798	1	LOC124902023	-28064	gene-LOC124902023
NC_000007.14-31046217-31046501	2.71356	3.58089	0.113374	0.910396	Distal Intergenic	NC_000007.14	31052308	31111474	59167	1	ADCYAP1R1	-5807	gene-ADCYAP1R1
NC_000007.14-57619338-57619664	2.22451	4.20101	0.113469	0.910396	Distal Intergenic	NC_000007.14	57599725	57610092	10368	1	NCOR1P3	19614	gene-NCOR1P3
NC_000017.11-44573645-44574206	1.25283	4.94901	0.113577	0.910396	Distal Intergenic	NC_000017.11	44557484	44561262	3779	1	FZD2	16162	gene-FZD2
NC_000001.11-93163999-93164303	-2.05945	4.48016	0.113621	0.910396	Intron (NM_001167830.2/TMED5, intron 1 of 4)	NC_000001.11	93179913	93278730	98818	1	CCDC18	-15610	gene-CCDC18
NC_000013.11-17852445-17852850	0.405815	7.61533	0.113754	0.910396	Distal Intergenic	NC_000013.11	18408127	18423420	15294	1	LOC102724148	-555277	gene-LOC102724148
NC_000007.14-113973919-113974211	1.76242	4.26212	0.113772	0.910396	Distal Intergenic	NC_000007.14	113876777	113919009	42233	2	PPP1R3A	-54911	gene-PPP1R3A
NC_000014.9-17189955-17190418	-0.659348	6.36713	0.113851	0.910396	Distal Intergenic	NC_000014.9	16051029	16056779	5751	2	LOC107987204	-1133177	gene-LOC107987204
NC_000012.12-16101706-16102032	2.35174	3.72409	0.113882	0.910396	Distal Intergenic	NC_000012.12	16107509	16276525	169017	1	LOC101928362	-5477	gene-LOC101928362
NC_000007.14-35920668-35920924	-2.28107	3.84809	0.113887	0.910396	Distal Intergenic	NC_000007.14	35970950	35971762	813	2	PPP1R14BP4	50838	gene-PPP1R14BP4
NC_000016.10-79327685-79328546	0.940817	5.55162	0.113887	0.910396	Intron (XM_024450279.2/MAF, intron 2 of 2)	NC_000016.10	79505547	79516294	10748	1	LOC124903729	-177001	gene-LOC124903729
NW_018654718.1-112123-112438	-2.05272	4.13705	0.113906	0.910396	-	-	-	-	-	-	-	-	-
NC_000005.10-90695013-90695434	2.03296	4.07787	0.114068	0.910396	Intron (XM_017009974.3/ADGRV1, intron 33 of 51)	NC_000005.10	90713517	90741269	27753	2	LOC105379077	45835	gene-LOC105379077
NC_000003.12-6211312-6211601	2.38862	3.77444	0.114092	0.910396	Intron (XR_940578.3/LOC105376942, intron 3 of 3)	NC_000003.12	6066964	6217155	150192	1	LOC105376942	144349	gene-LOC105376942
NC_000011.10-81700998-81701636	0.981407	5.23257	0.114101	0.910396	Distal Intergenic	NC_000011.10	81890741	81890836	96	2	MIR4300	189200	gene-MIR4300
NC_000008.11-132698158-132698472	-1.60599	4.55929	0.114124	0.910396	Intron (XM_006716538.4/DNAAF11, intron 1 of 13)	NC_000008.11	132570416	132702913	132498	2	DNAAF11	4441	gene-DNAAF11
NC_000001.11-64013402-64013872	1.0756	5.33528	0.114164	0.910396	Intron (NM_001083592.2/ROR1, intron 2 of 6)	NC_000001.11	64033935	64035013	1079	2	LOC105378772	21141	gene-LOC105378772
NC_000001.11-205318426-205318720	-1.98289	4.26281	0.114377	0.910396	Intron (NM_030952.3/NUAK2, intron 1 of 6)	NC_000001.11	205302063	205321745	19683	2	NUAK2	3025	gene-NUAK2
NC_000010.11-88358890-88359159	-1.76051	4.27703	0.114391	0.910396	Intron (XR_001747537.3/LOC101929727, intron 1 of 2)	NC_000010.11	88582907	88623184	40278	1	LIPJ	-223748	gene-LIPJ
NC_000004.12-51804754-51805114	-1.10652	5.0468	0.114521	0.910396	Distal Intergenic	NC_000004.12	51833884	51916837	82954	1	DCUN1D4	-28770	gene-DCUN1D4
NC_000015.10-17570548-17570900	-1.64672	4.46426	0.11454	0.910396	Distal Intergenic	NC_000015.10	21179914	21189864	9951	1	LOC105379205	-3609014	gene-LOC105379205
NC_000007.14-29859772-29860215	-1.40662	4.7243	0.114589	0.910396	Intron (NM_001391973.1/WIPF3, intron 2 of 7)	NC_000007.14	29912528	29912632	105	1	LOC124901827	-52313	gene-LOC124901827
NC_000019.10-25488626-25489195	-0.800717	5.5669	0.1146	0.910396	Distal Intergenic	NC_000019.10	24177437	24179011	1575	1	LOC124904678	1311190	gene-LOC124904678
NC_000009.12-83161363-83161789	1.84748	4.32505	0.114608	0.910396	Intron (XM_047422827.1/RASEF, intron 2 of 17)	NC_000009.12	82979590	83219224	239635	2	RASEF	57435	gene-RASEF
NC_000021.9-43778810-43779110	2.16263	3.63478	0.114774	0.910396	Exon (XR_937776.3/LOC105372825, exon 1 of 2)	NC_000021.9	43778627	43779191	565	2	LOC105372825	81	gene-LOC105372825
NC_000007.14-15657266-15657552	-1.94908	4.24577	0.114781	0.910396	Intron (NM_005924.5/MEOX2, intron 1 of 2)	NC_000007.14	15667947	15681980	14034	1	LOC105375166	-10395	gene-LOC105375166
NC_000004.12-79406631-79406954	1.86224	4.15511	0.114799	0.910396	Exon (NM_033214.3/GK2, exon 1 of 1)	NC_000004.12	79406361	79408228	1868	2	GK2	1274	gene-GK2
NC_000005.10-175643525-175643832	-2.19422	4.02755	0.115016	0.910396	Distal Intergenic	NC_000005.10	175658071	175710756	52686	1	HRH2	-14239	gene-HRH2
NC_000009.12-88504818-88505162	2.25247	3.68819	0.115039	0.910396	Distal Intergenic	NC_000009.12	88410332	88411520	1189	2	HNRNPA1P14	-93299	gene-HNRNPA1P14
NT_187663.1-954370-954689	1.92565	4.39247	0.115079	0.910396	Distal Intergenic	NT_187663.1	985466	989535	4070	2	LOC124905376	34846	gene-LOC124905376
NC_000013.11-42395007-42395295	-2.2271	4.0488	0.115083	0.910396	Distal Intergenic	NC_000013.11	42424892	42485956	61065	1	LINC02341	-29597	gene-LINC02341
NC_000001.11-183215-183635	-1.16429	5.0821	0.115201	0.910396	Exon (NR_148357.1/DDX11L17, exon 2 of 3)	NC_000001.11	182388	184878	2491	1	DDX11L17	828	gene-DDX11L17
NC_000023.11-37651277-37651533	2.5228	3.82787	0.115436	0.910396	Intron (NM_001170331.2/LANCL3, intron 1 of 4)	NC_000023.11	37685791	37732130	46340	1	XK	-34258	gene-XK
NC_000009.12-132936236-132936543	-1.85303	4.33763	0.115463	0.910396	Intron (NM_000368.5/TSC1, intron 1 of 22)	NC_000009.12	132891349	132945378	54030	2	TSC1	8835	gene-TSC1
NC_000005.10-49277897-49278250	0.718978	6.03837	0.115602	0.910396	Distal Intergenic	NC_000005.10	50396192	50443345	47154	2	EMB	1165095	gene-EMB
NC_000001.11-57743273-57743670	-0.822271	5.4221	0.115606	0.910396	Intron (NM_001379462.1/DAB1, intron 3 of 17)	NC_000001.11	57860581	57863216	2636	1	DAB1-AS1	-116911	gene-DAB1-AS1
NC_000005.10-48412317-48412690	0.658894	6.13495	0.115934	0.910396	Distal Intergenic	NC_000005.10	50396192	50443345	47154	2	EMB	2030655	gene-EMB
NC_000023.11-116254299-116254649	-1.52992	4.51219	0.11595	0.910396	Distal Intergenic	NC_000023.11	116170744	116174974	4231	1	AGTR2	83556	gene-AGTR2
NC_000001.11-92067213-92067572	1.3399	4.82305	0.116038	0.910396	Distal Intergenic	NC_000001.11	92074533	92075411	879	2	SETSIP	7839	gene-SETSIP
NC_000005.10-47695984-47696330	-0.491571	7.01231	0.116053	0.910396	Distal Intergenic	NC_000005.10	45254948	45696380	441433	2	HCN1	-1999605	gene-HCN1
NC_000008.11-35200456-35200794	2.39289	3.7887	0.116072	0.910396	Distal Intergenic	NC_000008.11	35235475	35796540	561066	1	UNC5D	-34681	gene-UNC5D
NC_000002.12-240828363-240828680	2.25484	4.00103	0.116085	0.910396	Distal Intergenic	NC_000002.12	240713767	240821403	107637	2	KIF1A	-6961	gene-KIF1A
NC_000006.12-19769944-19770462	-1.2895	4.95679	0.116091	0.910396	Intron (NR_134651.1/LNC-LBCS, intron 2 of 3)	NC_000006.12	19729421	19804759	75339	2	LNC-LBCS	34297	gene-LNC-LBCS
NC_000008.11-142948059-142948361	2.39289	3.7887	0.116136	0.910396	Distal Intergenic	NC_000008.11	142925293	142927173	1881	1	LOC105375794	22767	gene-LOC105375794
NC_000003.12-131477400-131477769	1.68429	4.62936	0.11615	0.910396	Intron (NM_007208.4/MRPL3, intron 6 of 9)	NC_000003.12	131478998	131479233	236	2	SNORA58	1464	gene-SNORA58
NC_000011.10-25960801-25961274	1.48045	4.62877	0.116203	0.910396	Distal Intergenic	NC_000011.10	25734751	25924451	189701	1	LINC02699	226051	gene-LINC02699
NC_000012.12-128860858-128861162	1.84109	4.15972	0.116215	0.910396	Intron (XR_001748588.2/GLT1D1, intron 1 of 12)	NC_000012.12	128853478	128984968	131491	1	GLT1D1	7381	gene-GLT1D1
NC_000008.11-95052547-95052960	1.80516	4.4631	0.116259	0.910396	Promoter (2-3kb)	NC_000008.11	95055215	95055314	100	1	RNU6-1209P	-2255	gene-RNU6-1209P
NC_000003.12-83123613-83124018	-2.35324	4.12861	0.116265	0.910396	Distal Intergenic	NC_000003.12	83215880	83274124	58245	1	LOC101927439	-91862	gene-LOC101927439
NC_000002.12-176017142-176017449	2.79483	3.61712	0.116349	0.910396	Exon (LOC107985963/LOC107985963, exon 1 of 1)	NC_000002.12	176016535	176017476	942	1	LOC107985963	608	gene-LOC107985963
NC_000023.11-30841701-30841969	1.67431	4.36446	0.116547	0.910396	Intron (XM_047441986.1/TAB3, intron 9 of 10)	NC_000023.11	30834623	30839073	4451	1	TAB3-AS1	7079	gene-TAB3-AS1
NC_000006.12-68789135-68789445	-2.09555	4.16632	0.116585	0.910396	Intron (NM_001704.3/ADGRB3, intron 3 of 31)	NC_000006.12	68720546	68727247	6702	2	LOC124901492	-61889	gene-LOC124901492
NC_000002.12-83907753-83908011	1.89141	4.36904	0.117027	0.910396	Distal Intergenic	NC_000002.12	84290682	84292200	1519	1	FUNDC2P2	-382671	gene-FUNDC2P2
NC_000017.11-16276107-16276380	1.83112	4.2968	0.117035	0.910396	Intron (XM_011524080.3/PIGL, intron 2 of 4)	NC_000017.11	16282014	16282088	75	1	MIR1288	-5634	gene-MIR1288
NC_000010.11-38809244-38809560	-2.30655	4.09609	0.117071	0.910396	Distal Intergenic	NC_000010.11	38175671	38214345	38675	1	CCNYL4	633574	gene-CCNYL4
NC_000022.11-31217974-31218317	-2.08821	4.16778	0.117128	0.910396	Intron (NM_005569.4/LIMK2, intron 1 of 15)	NC_000022.11	31222759	31222848	90	2	RNU6-1128P	4531	gene-RNU6-1128P
NC_000013.11-17413254-17414032	-0.535047	7.21992	0.117166	0.910396	Distal Intergenic	NC_000013.11	18408127	18423420	15294	1	LOC102724148	-994095	gene-LOC102724148
NC_000011.10-38562382-38562657	2.03573	3.82738	0.117168	0.910396	Distal Intergenic	NC_000011.10	38618264	38646356	28093	2	LINC02759	83699	gene-LINC02759
NC_000007.14-158519787-158520047	2.08728	3.88032	0.117187	0.910396	Intron (NM_001308268.2/PTPRN2, intron 1 of 22)	NC_000007.14	158532718	158532813	96	2	MIR595	12766	gene-MIR595
NC_000004.12-139410717-139410979	-2.19239	3.79388	0.117191	0.910396	Distal Intergenic	NC_000004.12	139426843	139431083	4241	2	LOC100421868	20104	gene-LOC100421868
NC_000005.10-98702006-98702300	-2.36546	3.90394	0.117196	0.910396	Distal Intergenic	NC_000005.10	98679314	98681872	2559	1	DDX18P4	22693	gene-DDX18P4
NC_000020.11-42286963-42287282	-1.65753	4.35153	0.117311	0.910396	Intron (XM_047439848.1/PTPRT, intron 12 of 31)	NC_000020.11	42014541	42024127	9587	2	LOC105372622	-262837	gene-LOC105372622
NC_000001.11-146249325-146249715	-0.936948	5.26894	0.117321	0.910396	Distal Intergenic	NC_000001.11	146253302	146261760	8459	2	LOC124904401	12045	gene-LOC124904401
NC_000010.11-40973858-40974133	-0.58326	7.03757	0.117454	0.910396	Distal Intergenic	NC_000010.11	42331866	42368045	36180	2	LOC441666	1393912	gene-LOC441666
NC_000012.12-114529051-114529449	-1.26507	4.80264	0.117497	0.910396	Distal Intergenic	NC_000012.12	114588051	114588923	873	1	OSTF1P1	-58602	gene-OSTF1P1
NC_000022.11-37934715-37935159	1.65626	4.63656	0.117698	0.910396	Intron (NM_033386.4/MICALL1, intron 13 of 15)	NC_000022.11	37953663	38041915	88253	1	POLR2F	-18504	gene-POLR2F
NC_000007.14-140893157-140893415	-1.89854	4.37116	0.117746	0.910396	Intron (NM_001378474.1/BRAF, intron 1 of 17)	NC_000007.14	140713328	140924929	211602	2	BRAF	31514	gene-BRAF
NC_000016.10-87640973-87641251	-1.47015	4.8555	0.117775	0.910396	Intron (NR_073379.3/JPH3, intron 1 of 5)	NC_000016.10	87600525	87602183	1659	2	LOC124903750	-38791	gene-LOC124903750
NC_000021.9-10619998-10620334	1.44292	4.71322	0.117793	0.910396	Distal Intergenic	NC_000021.9	10612255	10613378	1124	2	SLC25A15P4	-6621	gene-SLC25A15P4
NC_000005.10-11681834-11682159	-1.04763	5.18149	0.117796	0.910396	Intron (NM_001288717.2/CTNND2, intron 2 of 20)	NC_000005.10	10971836	11904446	932611	2	CTNND2	222287	gene-CTNND2
NC_000012.12-50134176-50134448	-1.89323	4.50676	0.117824	0.910396	Exon (XM_047429867.1/CERS5, exon 6 of 7)	NC_000012.12	50143200	50165623	22424	1	LOC124902931	-8752	gene-LOC124902931
NC_000007.14-37896647-37896919	-2.04444	4.13235	0.117866	0.910396	Exon (NM_016616.5/NME8, exon 17 of 18)	NC_000007.14	37905932	37916817	10886	2	SFRP4	19898	gene-SFRP4
NC_000017.11-78823774-78824040	2.824	3.63143	0.118132	0.910396	Intron (NM_001385169.1/USP36, intron 6 of 20)	NC_000017.11	78841114	78846792	5679	1	LOC124904067	-17074	gene-LOC124904067
NC_000001.11-43465952-43466433	1.18537	4.90287	0.11818	0.910396	Distal Intergenic	NC_000001.11	43450607	43453931	3325	2	HYI	-12022	gene-HYI
NC_000019.10-11161079-11161469	-1.73925	4.40502	0.118196	0.910396	Downstream (2-3kb)	NC_000019.10	11145493	11155782	10290	2	SPC24	-5298	gene-SPC24
NC_000016.10-68913711-68913996	1.87005	4.15948	0.118198	0.910396	Intron (XM_011523327.4/TANGO6, intron 11 of 14)	NC_000016.10	68843531	69085182	241652	1	TANGO6	70181	gene-TANGO6
NC_000005.10-104348058-104348432	1.87005	4.15948	0.118243	0.910396	Distal Intergenic	NC_000005.10	104080898	104105452	24555	1	LINC02163	267161	gene-LINC02163
NC_000009.12-112286715-112287035	-2.05188	4.30689	0.118379	0.910396	Intron (XM_047424270.1/PTBP3, intron 3 of 14)	NC_000009.12	112242550	112242839	290	2	RN7SL57P	-43877	gene-RN7SL57P
NC_000001.11-183949122-183949432	-1.84251	4.33256	0.118403	0.910396	Intron (NM_001303420.2/COLGALT2, intron 8 of 11)	NC_000001.11	183929662	184037728	108067	2	COLGALT2	88296	gene-COLGALT2
NC_000006.12-59224649-59224928	0.646562	6.58441	0.118573	0.910396	Distal Intergenic	NC_000006.12	58033582	58038293	4712	2	LOC124901336	-1186357	gene-LOC124901336
NC_000018.10-73476343-73476693	2.23364	3.95058	0.118601	0.910396	Intron (XR_007066468.1/LOC105372190, intron 4 of 6)	NC_000018.10	73324941	73349889	24949	1	LINC02582	151403	gene-LINC02582
NC_000008.11-137989215-137989802	-1.24743	5.00794	0.118662	0.910396	Intron (NR_161374.1/LOC401478, intron 2 of 7)	NC_000008.11	137809674	138083545	273872	2	LOC401478	93743	gene-LOC401478
NC_000008.11-99710430-99710788	-1.61652	4.55608	0.118679	0.910396	Intron (NM_017890.5/VPS13B, intron 36 of 61)	NC_000008.11	99695932	99698520	2589	1	LETM1P3	14499	gene-LETM1P3
NC_000009.12-93752534-93752861	-1.14663	5.06477	0.118749	0.910396	Distal Intergenic	NC_000009.12	93819357	93819421	65	1	MIR4291	-66496	gene-MIR4291
NC_000005.10-49996159-49996460	0.865715	5.53256	0.118788	0.910396	Distal Intergenic	NC_000005.10	50396192	50443345	47154	2	EMB	446885	gene-EMB
NC_000006.12-57436995-57437303	-2.312	4.30583	0.118835	0.910396	Intron (XM_047418987.1/PRIM2, intron 7 of 13)	NC_000006.12	57390132	57390212	81	1	MIR548U	46864	gene-MIR548U
NC_000020.11-45870099-45870377	-1.56831	4.64322	0.118905	0.910396	Intron (NM_080752.4/ZSWIM3, intron 1 of 1)	NC_000020.11	45880920	45885266	4347	1	ZSWIM1	-10543	gene-ZSWIM1
NC_000005.10-25350568-25350894	-1.76766	4.41266	0.118918	0.910396	Distal Intergenic	NC_000005.10	25190953	25302280	111328	1	LINC02211	159616	gene-LINC02211
NC_000002.12-100291425-100291712	-2.14457	4.19946	0.118929	0.910396	Intron (XM_047443537.1/LONRF2, intron 9 of 11)	NC_000002.12	100271875	100322501	50627	2	LONRF2	30789	gene-LONRF2
NC_000013.11-52425560-52425999	-1.95106	4.40447	0.119036	0.910396	Exon (NM_001282169.2/VPS36, exon 9 of 14)	NC_000013.11	52377167	52406172	29006	2	THSD1	-19389	gene-THSD1
NC_000020.11-34535382-34535663	-1.94205	4.24425	0.119037	0.910396	3' UTR	NC_000020.11	34546844	34560345	13502	1	MAP1LC3A	-11181	gene-MAP1LC3A
NC_000008.11-59395112-59395374	-1.86261	4.33415	0.119097	0.910396	Distal Intergenic	NC_000008.11	59600065	59620222	20158	1	LOC105375859	-204691	gene-LOC105375859
NC_000007.14-138614784-138615120	-1.39224	4.62048	0.119144	0.910396	Intron (NM_001331192.1/SVOPL, intron 11 of 12)	NC_000007.14	138625060	138625188	129	2	LOC124900246	10068	gene-LOC124900246
NC_000024.10-11306086-11306432	-0.448982	7.18823	0.1192	0.910396	Promoter (<=1kb)	NC_000024.10	11306918	11308191	1274	1	DUX4L16	-486	gene-DUX4L16
NC_000012.12-69061845-69062247	2.04153	4.26878	0.119395	0.910396	Distal Intergenic	NC_000012.12	69007659	69025331	17673	1	LOC107984471	54187	gene-LOC107984471
NC_000005.10-168196258-168196548	1.8487	4.16409	0.11948	0.910396	Intron (NM_001395460.1/TENM2, intron 17 of 30)	NC_000005.10	168165845	168165929	85	1	MIR12125	30414	gene-MIR12125
NC_000003.12-159073140-159073499	-1.98743	4.26792	0.119535	0.910396	Intron (NM_001042706.3/IQCJ, intron 1 of 3)	NC_000003.12	159069319	159897359	828041	1	IQCJ-SCHIP1	3822	gene-IQCJ-SCHIP1
NC_000007.14-10943767-10944283	1.21598	5.00376	0.119542	0.910396	Intron (XR_001745091.3/LOC107986767, intron 1 of 2)	NC_000007.14	10940256	10968434	28179	1	LOC107986767	3512	gene-LOC107986767
NC_000002.12-109535129-109535513	-1.98417	4.26862	0.119575	0.910396	Intron (XM_047445367.1/RANBP2, intron 24 of 24)	NC_000002.12	109552509	109552894	386	1	RPL37P12	-16996	gene-RPL37P12
NC_000007.14-78139813-78140078	-2.06216	4.14792	0.119693	0.910396	Intron (XM_011516728.2/MAGI2, intron 12 of 19)	NC_000007.14	78185186	78215243	30058	1	LOC124901684	-45108	gene-LOC124901684
NC_000006.12-96804673-96804929	-2.6048	3.75314	0.120051	0.910396	5' UTR	NC_000006.12	96794125	96837477	43353	2	GPR63	32548	gene-GPR63
NC_000002.12-45913037-45913310	2.57514	3.51638	0.120089	0.910396	Intron (XM_047445100.1/PRKCE, intron 3 of 10)	NC_000002.12	45958857	45965829	6973	1	LOC124907761	-45547	gene-LOC124907761
NC_000002.12-170262241-170262511	-2.32272	4.12141	0.120213	0.910396	Intron (NM_001083615.4/MYO3B, intron 7 of 33)	NC_000002.12	170333928	170340248	6321	2	LOC124906090	77737	gene-LOC124906090
NC_000012.12-58686823-58687086	1.93934	4.19386	0.120302	0.910396	Intron (NR_126341.1/LOC100506869, intron 1 of 1)	NC_000012.12	58565959	58781716	215758	2	LINC02388	94630	gene-LINC02388
NC_000007.14-130179019-130179296	1.61506	4.46121	0.120394	0.910396	Intron (NM_001301163.2/TMEM209, intron 9 of 13)	NC_000007.14	130192080	130200296	8217	1	LOC124901745	-12784	gene-LOC124901745
NC_000007.14-148807076-148807348	-2.67552	3.81824	0.120411	0.910396	Downstream (<1kb)	NC_000007.14	148807383	148884291	76909	2	EZH2	76943	gene-EZH2
NC_000012.12-124348367-124348664	-1.99552	4.27425	0.120464	0.910396	Intron (NM_001077261.4/NCOR2, intron 29 of 47)	NC_000012.12	124337181	124337242	62	2	MIR6880	-11126	gene-MIR6880
NC_000007.14-139318831-139319279	1.19146	5.05151	0.120557	0.910396	Intron (XM_011516003.3/UBN2, intron 15 of 15)	NC_000007.14	139340472	139346328	5857	1	FMC1	-21193	gene-FMC1
NC_000007.14-59231654-59232108	-0.837163	5.46755	0.120657	0.910396	Distal Intergenic	NC_000007.14	57865321	57868449	3129	2	LOC102723842	-1363206	gene-LOC102723842
NC_000009.12-35021119-35021551	1.36375	4.86214	0.120765	0.910396	Intron (XR_929578.3/LOC105376025, intron 1 of 2)	NC_000009.12	35011498	35027519	16022	2	LOC105376025	5968	gene-LOC105376025
NC_000011.10-74791155-74791635	-1.55464	4.52509	0.120925	0.910396	Exon (XR_007062778.1/LOC124902715, exon 2 of 2)	NC_000011.10	74791047	74794970	3924	2	LOC124902715	3335	gene-LOC124902715
NC_000021.9-14845701-14845983	1.67	4.36185	0.120984	0.910396	Intron (NR_146322.1/LINC02246, intron 2 of 3)	NC_000021.9	14816838	14918668	101831	2	LINC02246	72685	gene-LINC02246
NC_000011.10-52381982-52382513	0.893768	5.75398	0.120987	0.910396	Distal Intergenic	NC_000011.10	50409147	50420631	11485	1	LOC646813	1972836	gene-LOC646813
NC_000021.9-15469447-15469802	2.42654	3.39967	0.121149	0.910396	Distal Intergenic	NC_000021.9	15368950	15444783	75834	2	LOC101927745	-24665	gene-LOC101927745
NC_000008.11-75450892-75451292	-1.87779	4.36135	0.121193	0.910396	Intron (NM_001330561.2/HNF4G, intron 1 of 11)	NC_000008.11	75407649	75566834	159186	1	HNF4G	43244	gene-HNF4G
NC_000007.14-80519460-80519738	2.25775	3.96351	0.121202	0.910396	Distal Intergenic	NC_000007.14	80524847	80546667	21821	1	LOC124901685	-5109	gene-LOC124901685
NC_000020.11-26866696-26867119	-0.698096	5.8627	0.12121	0.910396	Distal Intergenic	NC_000020.11	26249854	26251588	1735	2	LOC124904967	-615109	gene-LOC124904967
NC_000011.10-65331316-65331654	1.68133	4.36836	0.121221	0.910396	Promoter (2-3kb)	NC_000011.10	65333852	65354262	20411	1	DPF2	-2198	gene-DPF2
NC_000010.11-47368727-47369082	1.33432	4.73518	0.121299	0.910396	5' UTR	NC_000010.11	47365496	47384293	18798	2	ZNF488	15211	gene-ZNF488
NC_000011.10-31793122-31793412	-1.79349	4.29092	0.121415	0.910396	3' UTR	NC_000011.10	31816566	31887041	70476	1	PAX6-AS1	-23154	gene-PAX6-AS1
NC_000008.11-77772414-77772681	-1.40734	4.63489	0.12142	0.910396	Distal Intergenic	NC_000008.11	77450697	77476331	25635	1	LOC102724874	321718	gene-LOC102724874
NC_000005.10-63634334-63634650	1.84515	4.33115	0.12146	0.910396	Distal Intergenic	NC_000005.10	63686060	63690660	4601	2	LOC107986416	56010	gene-LOC107986416
NC_000004.12-66817478-66817734	2.26858	3.95855	0.121499	0.910396	Distal Intergenic	NC_000004.12	66862864	67077632	214769	2	LOC105377262	259898	gene-LOC105377262
NC_000001.11-92040515-92040837	-1.25006	4.9404	0.121518	0.910396	Intron (NM_173567.5/EPHX4, intron 2 of 6)	NC_000001.11	92021926	92030387	8462	2	LOC124904218	-10129	gene-LOC124904218
NC_000016.10-51272259-51272650	1.76874	4.43195	0.121529	0.910396	Distal Intergenic	NC_000016.10	51310739	51319058	8320	1	LOC107984886	-38089	gene-LOC107984886
NC_000002.12-128913052-128913579	1.76874	4.43195	0.121544	0.910396	Distal Intergenic	NC_000002.12	128864600	128868727	4128	1	LOC101927881	48453	gene-LOC101927881
NC_000013.11-45177712-45178081	-2.16672	4.00928	0.121716	0.910396	Intron (XM_011535053.4/GTF2F2, intron 4 of 5)	NC_000013.11	45192853	45201045	8193	2	KCTD4	22964	gene-KCTD4
NC_000005.10-65785193-65785550	-1.68024	4.36688	0.121754	0.910396	Intron (XM_047417445.1/NLN, intron 6 of 10)	NC_000005.10	65733094	65733767	674	1	LOC100419549	52100	gene-LOC100419549
NC_000011.10-352669-352972	3.26107	3.32524	0.121791	0.910396	Distal Intergenic	NC_000011.10	369499	382117	12619	1	B4GALNT4	-16527	gene-B4GALNT4
NC_000011.10-78506425-78506730	-2.26735	4.08043	0.1219	0.910396	Intron (NM_001243251.2RS2, intron 6 of 13)	NC_000011.10	78533176	78558565	25390	1	LOC101928896	-26446	gene-LOC101928896
NC_000015.10-95550587-95550845	1.61614	4.45552	0.121974	0.910396	Distal Intergenic	NC_000015.10	95564367	95592086	27720	1	LOC105370995	-13522	gene-LOC105370995
NC_000010.11-96596957-96597223	1.87146	4.16021	0.121997	0.910396	Intron (XR_946220.4/LOC105378443, intron 2 of 2)	NC_000010.11	96587064	96607764	20701	1	LOC105378443	9894	gene-LOC105378443
NC_000001.11-80984995-80985281	-0.856753	5.39967	0.122045	0.910396	Distal Intergenic	NC_000001.11	81158404	81177847	19444	2	LOC105378813	192566	gene-LOC105378813
NC_000015.10-20413506-20413893	-1.60256	4.55741	0.122051	0.910396	Intron (NR_036432.1/HERC2P3, intron 25 of 25)	NC_000015.10	21179914	21189864	9951	1	LOC105379205	-766021	gene-LOC105379205
NC_000014.9-16837335-16837701	1.40091	4.6866	0.122084	0.910396	Distal Intergenic	NC_000014.9	16051029	16056779	5751	2	LOC107987204	-780557	gene-LOC107987204
NC_000005.10-10897951-10898221	1.33815	5.17327	0.122268	0.910396	Distal Intergenic	NC_000005.10	10964705	10987523	22819	1	LOC105374654	-66484	gene-LOC105374654
NC_000007.14-37336095-37336381	2.19762	3.91447	0.122391	0.910396	Intron (XM_006715805.2/ELMO1, intron 2 of 21)	NC_000007.14	37375487	37376073	587	1	RPS10P14	-39106	gene-RPS10P14
NC_000020.11-36273964-36274410	1.43097	4.7057	0.122395	0.910396	Distal Intergenic	NC_000020.11	36306339	36528633	222295	1	DLGAP4	-31929	gene-DLGAP4
NC_000003.12-92689333-92689625	-1.68922	4.36766	0.122401	0.910396	Distal Intergenic	NC_000003.12	93931360	93931845	486	2	HSPE1P17	1242220	gene-HSPE1P17
NC_000011.10-91034426-91034760	1.33608	4.73136	0.122468	0.910396	Distal Intergenic	NC_000011.10	91115951	91116547	597	1	OSBPL9P3	-81191	gene-OSBPL9P3
NC_000013.11-16607796-16608103	-0.695715	5.85953	0.122528	0.910396	Distal Intergenic	NC_000013.11	18408127	18423420	15294	1	LOC102724148	-1800024	gene-LOC102724148
NC_000012.12-83301366-83301818	1.55339	4.53888	0.122718	0.910396	Distal Intergenic	NC_000012.12	83457724	83472432	14709	2	LOC105369874	170614	gene-LOC105369874
NC_000008.11-75940522-75940798	-2.15429	4.01166	0.122765	0.910396	Distal Intergenic	NC_000008.11	75892800	75892904	105	2	LOC124902089	-47619	gene-LOC124902089
NC_000011.10-77177246-77177503	-1.80665	4.30314	0.122827	0.910396	Intron (XM_011545044.3/MYO7A, intron 18 of 45)	NC_000011.10	77128246	77215241	86996	1	MYO7A	49001	gene-MYO7A
NC_000014.9-50453270-50453541	2.59442	3.51226	0.122898	0.910396	Intron (NM_006575.6/MAP4K5, intron 14 of 32)	NC_000014.9	50326265	50397298	71034	2	CDKL1	-55973	gene-CDKL1
NC_000007.14-54999780-55000164	1.47855	4.62764	0.122909	0.910396	Intron (XR_007060329.1/LOC105375284, intron 1 of 3)	NC_000007.14	54992419	55018922	26504	2	LOC105375284	18758	gene-LOC105375284
NC_000008.11-139657524-139657794	-2.14924	4.00586	0.122994	0.910396	Intron (NR_104210.2/KCNK9, intron 1 of 3)	NC_000008.11	139600838	139703123	102286	2	KCNK9	45329	gene-KCNK9
NC_000014.9-60870069-60870403	2.1526	3.91139	0.123008	0.910396	Intron (XM_005267688.4/MNAT1, intron 6 of 7)	NC_000014.9	60918982	60920163	1182	2	SRMP2	49760	gene-SRMP2
NC_000016.10-34720371-34720698	0.671015	6.00689	0.123019	0.910396	Distal Intergenic	NC_000016.10	34978722	34979977	1256	2	LINC02184	259279	gene-LINC02184
NC_000007.14-129508733-129509017	1.76663	4.43069	0.123074	0.910396	Intron (NM_001195243.2/SMKR1, intron 1 of 1)	NC_000007.14	129502531	129512918	10388	1	SMKR1	6203	gene-SMKR1
NC_000023.11-73546467-73546792	1.83824	4.15827	0.123104	0.910396	Intron (NR_029423.1/MAP2K4P1, intron 1 of 1)	NC_000023.11	73524275	73563085	38811	2	MAP2K4P1	16293	gene-MAP2K4P1
NC_000007.14-125055151-125055507	2.76179	3.05231	0.12313	0.910396	Intron (NR_125718.1/POT1-AS1, intron 4 of 10)	NC_000007.14	125033433	125035383	1951	1	EEF1GP1	21719	gene-EEF1GP1
NC_000010.11-126948029-126948359	0.911093	5.45504	0.123178	0.910396	Intron (XM_047424703.1/DOCK1, intron 1 of 27)	NC_000010.11	126905731	126920314	14584	1	LOC124900289	42299	gene-LOC124900289
NC_000002.12-29001176-29001568	1.56231	4.57581	0.123257	0.910396	Intron (XM_047443568.1/TOGARAM2, intron 4 of 19)	NC_000002.12	28956518	29052230	95713	1	TOGARAM2	44659	gene-TOGARAM2
NC_000002.12-233457364-233457723	1.62714	4.33456	0.123271	0.910396	Intron (NM_152879.3/DGKD, intron 21 of 29)	NC_000002.12	233475526	233566782	91257	2	USP40	109059	gene-USP40
NC_000012.12-36617876-36618136	-0.611599	6.2134	0.12332	0.910396	Distal Intergenic	NC_000012.12	38078179	38086652	8474	2	AK6P2	1468516	gene-AK6P2
NC_000016.10-58642256-58642525	1.84988	4.16481	0.123366	0.910396	Distal Intergenic	NC_000016.10	58519951	58629826	109876	2	CNOT1	-12431	gene-CNOT1
NC_000018.10-64141335-64141733	1.96495	4.23838	0.123382	0.910396	Intron (NR_033881.1/LINC01924, intron 2 of 9)	NC_000018.10	64080009	64149026	69018	2	LINC00305	7293	gene-LINC00305
NC_000003.12-132008920-132009198	2.27169	4.0105	0.12339	0.910396	Intron (NM_001388327.1/CPNE4, intron 1 of 14)	NC_000003.12	131998022	132006331	8310	1	LOC124906288	10899	gene-LOC124906288
NC_000005.10-49298240-49298607	0.855201	5.46294	0.123419	0.910396	Distal Intergenic	NC_000005.10	50396192	50443345	47154	2	EMB	1144738	gene-EMB
NC_000012.12-31989382-31989726	1.86198	4.16324	0.123511	0.910396	Intron (NM_018169.4/RESF1, intron 5 of 5)	NC_000012.12	31959415	31993107	33693	1	RESF1	29968	gene-RESF1
NC_000007.14-25465473-25465802	-1.53216	4.5059	0.123555	0.910396	Distal Intergenic	NC_000007.14	25487143	25496741	9599	2	LOC105375196	30939	gene-LOC105375196
NC_000012.12-36025113-36025441	-0.495981	7.25835	0.12358	0.910396	Distal Intergenic	NC_000012.12	34230379	34250265	19887	1	AK6P1	1794735	gene-AK6P1
NC_000013.11-93915732-93916067	2.05852	4.07307	0.123637	0.910396	Intron (XM_047429990.1/GPC6, intron 3 of 8)	NC_000013.11	93818424	93858473	40050	2	GPC6-AS2	-57260	gene-GPC6-AS2
NC_000007.14-48310239-48310530	-2.09134	4.16401	0.123743	0.910396	Intron (XM_011515149.3/ABCA13, intron 24 of 27)	NC_000007.14	48171458	48647497	476040	1	ABCA13	138782	gene-ABCA13
NC_000001.11-108761923-108762577	-0.889939	5.61764	0.123785	0.910396	Exon (LOC100271656/LOC100271656, exon 3 of 3)	NC_000001.11	108762499	108767645	5147	2	LOC100271656	5068	gene-LOC100271656
NC_000006.12-115989569-115989871	-1.54085	4.61632	0.123809	0.910396	Intron (NM_002031.3/FRK, intron 2 of 7)	NC_000006.12	116038731	116039944	1214	1	TPI1P3	-48860	gene-TPI1P3
NC_000011.10-98153137-98153399	1.70093	4.23149	0.123975	0.910396	Distal Intergenic	NC_000011.10	97878781	97957085	78305	2	LINC02713	-196053	gene-LINC02713
NC_000009.12-105843235-105843736	-1.56637	4.6385	0.124024	0.910396	Distal Intergenic	NC_000009.12	105758081	105761805	3725	1	DEPDC1P2	85155	gene-DEPDC1P2
NC_000009.12-62846591-62847147	-0.841524	5.76391	0.124045	0.910396	Exon (NR_024496.1/PTGER4P2-CDK2AP2P2, exon 2 of 2)	NC_000009.12	62844738	62845611	874	1	CDK2AP2P2	1854	gene-CDK2AP2P2
NC_000010.11-108430575-108430905	2.08522	3.86923	0.124179	0.910396	Intron (XR_946308.2/LOC105378477, intron 3 of 4)	NC_000010.11	108395651	108466397	70747	2	LOC105378477	35492	gene-LOC105378477
NC_000011.10-51223791-51224133	0.729153	5.67936	0.124222	0.910396	Distal Intergenic	NC_000011.10	50409147	50420631	11485	1	LOC646813	814645	gene-LOC646813
NC_000022.11-21139652-21139929	1.33529	4.73083	0.124325	0.910396	Distal Intergenic	NC_000022.11	21126139	21128020	1882	2	LOC102724728	-11633	gene-LOC102724728
NC_000010.11-96454153-96454460	-1.3274	4.67501	0.124499	0.910396	Intron (NM_012465.4/TLL2, intron 2 of 20)	NC_000010.11	96364608	96513926	149319	2	TLL2	59466	gene-TLL2
NC_000005.10-27447414-27447714	1.11212	5.13999	0.124587	0.910396	Distal Intergenic	NC_000005.10	27472292	27496401	24110	1	PURPL	-24578	gene-PURPL
NC_000003.12-57477695-57478002	1.94499	3.78356	0.124598	0.910396	Intron (XM_047447669.1/DNAH12, intron 2 of 62)	NC_000003.12	57470145	57470250	106	2	LOC124906353	-7446	gene-LOC124906353
NC_000005.10-86710608-86710883	2.36863	3.73225	0.124616	0.910396	Distal Intergenic	NC_000005.10	86746818	86749772	2955	1	LINC02059	-35935	gene-LINC02059
NC_000012.12-46227658-46227945	-2.20413	4.03579	0.124651	0.910396	Intron (NM_001278389.2/SLC38A1, intron 5 of 16)	NC_000012.12	46183063	46269043	85981	2	SLC38A1	41098	gene-SLC38A1
NC_000006.12-59758247-59758614	-0.672197	6.29241	0.124712	0.910396	Distal Intergenic	NC_000006.12	60719138	60720271	1134	2	GAPDHP41	961657	gene-GAPDHP41
NC_000007.14-158982147-158982700	1.3056	4.96483	0.124721	0.910396	Distal Intergenic	NC_000007.14	158974301	158981822	7522	1	LOC124901795	7847	gene-LOC124901795
NC_000002.12-174955530-174955818	2.37147	3.77809	0.124776	0.910396	Intron (NM_001822.7/CHN1, intron 1 of 12)	NC_000002.12	174798809	175005381	206573	2	CHN1	49563	gene-CHN1
NC_000006.12-64368369-64368720	2.24333	4.23619	0.124779	0.910396	Intron (NM_001142800.2/EYS, intron 29 of 42)	NC_000006.12	63950505	64044553	94049	1	LOC107986608	417865	gene-LOC107986608
NC_000002.12-88809385-88809735	1.78229	4.43246	0.124794	0.910396	Promoter (2-3kb)	NC_000002.12	88812370	88812454	85	1	MIR4436A	-2635	gene-MIR4436A
NC_000002.12-166983785-166984100	2.37147	3.77809	0.124827	0.910396	Intron (NM_001079810.4/XIRP2, intron 2 of 9)	NC_000002.12	166888480	167259753	371274	1	XIRP2	95306	gene-XIRP2
NC_000020.11-62034412-62034740	-1.39914	4.72124	0.124914	0.910396	Intron (XM_047440429.1/TAF4, intron 2 of 15)	NC_000020.11	62064802	62064885	84	1	MIR3195	-30062	gene-MIR3195
NC_000005.10-60893051-60893490	-2.19786	3.79667	0.12502	0.910396	Exon (GNL3LP1/GNL3LP1, exon 1 of 1)	NC_000005.10	60891676	60893662	1987	2	GNL3LP1	172	gene-GNL3LP1
NC_000022.11-29435671-29436125	1.53791	4.65964	0.125133	0.910396	Intron (NM_001393612.1/RFPL1, intron 8 of 9)	NC_000022.11	29437015	29442129	5115	2	RFPL1S	6004	gene-RFPL1S
NC_000023.11-37652529-37653076	1.47189	4.72653	0.125221	0.910396	Intron (NM_001170331.2/LANCL3, intron 1 of 4)	NC_000023.11	37685791	37732130	46340	1	XK	-32715	gene-XK
NC_000009.12-17155317-17155737	1.23087	4.85222	0.125304	0.910396	Intron (NM_001286984.2/CNTLN, intron 2 of 2)	NC_000009.12	17135040	17528634	393595	1	CNTLN	20278	gene-CNTLN
NC_000012.12-1028099-1028433	-2.18807	3.79477	0.125349	0.910396	Exon (XM_047428566.1/ERC1, exon 2 of 19)	NC_000012.12	911736	991122	79387	2	RAD52	-36978	gene-RAD52
NC_000020.11-36902871-36903142	-2.08608	3.96512	0.125356	0.910396	Intron (NM_001363729.2/SAMHD1, intron 13 of 14)	NC_000020.11	36876121	36894235	18115	1	TLDC2	26751	gene-TLDC2
NC_000016.10-55542702-55542988	2.20719	3.9687	0.125416	0.910396	Intron (NM_017839.5/LPCAT2, intron 8 of 13)	NC_000016.10	55566684	55567687	1004	1	CAPNS2	-23696	gene-CAPNS2
NC_000009.12-43479808-43480188	0.808734	5.65713	0.125434	0.910396	Distal Intergenic	NC_000009.12	43108039	43127498	19460	2	LOC102724922	-352311	gene-LOC102724922
NC_000001.11-120989569-120989865	1.586	4.57847	0.125466	0.910396	Intron (NR_135813.1/PDE4DIPP4, intron 2 of 2)	NC_000001.11	121008362	121008507	146	2	LOC124904640	18642	gene-LOC124904640
NC_000014.9-20671481-20671762	2.10432	3.87936	0.125698	0.910396	Distal Intergenic	NC_000014.9	20663192	20663285	94	2	TRY-GTA5-4	-8197	gene-TRY-GTA5-4
NC_000010.11-70597190-70597688	1.72372	4.38847	0.125747	0.910396	3' UTR	NC_000010.11	70597348	70602741	5394	2	PRF1	5053	gene-PRF1
NC_000004.12-104241475-104241756	-2.12286	3.98216	0.12576	0.910396	Distal Intergenic	NC_000004.12	104280103	104394411	114309	2	LOC105377350	152655	gene-LOC105377350
NC_000005.10-12247739-12248020	-0.874085	5.45429	0.125781	0.910396	Distal Intergenic	NC_000005.10	12354783	12368765	13983	1	LOC105374656	-106763	gene-LOC105374656
NC_000003.12-147486275-147486597	-1.43543	4.64574	0.1258	0.910396	Intron (NR_121655.1/LOC440982, intron 1 of 2)	NC_000003.12	147421327	147509910	88584	1	LOC440982	64949	gene-LOC440982
NC_000005.10-8891862-8892181	-1.07299	5.20016	0.125847	0.910396	Distal Intergenic	NC_000005.10	8756404	8844491	88088	2	LOC101929307	-47372	gene-LOC101929307
NC_000003.12-26345106-26345410	-1.93869	4.24495	0.12598	0.910396	Distal Intergenic	NC_000003.12	26143650	26208475	64826	1	LOC105377002	201457	gene-LOC105377002
NC_000012.12-90876875-90877174	1.80713	4.12041	0.125992	0.910396	Distal Intergenic	NC_000012.12	90918023	90948669	30647	1	LINC00615	-40849	gene-LINC00615
NC_000014.9-17054211-17054511	-1.0461	5.07062	0.126003	0.910396	Distal Intergenic	NC_000014.9	16051029	16056779	5751	2	LOC107987204	-997433	gene-LOC107987204
NC_000005.10-42114169-42114507	1.18149	4.98625	0.126238	0.910396	Distal Intergenic	NC_000005.10	42155833	42175345	19513	2	LINC02996	60838	gene-LINC02996
NC_000004.12-181246989-181247348	1.93221	4.19826	0.126271	0.910396	Distal Intergenic	NC_000004.12	181261016	181265029	4014	2	LINC02500	17681	gene-LINC02500
NC_000007.14-59004506-59004791	-1.25305	4.86957	0.126425	0.910396	Distal Intergenic	NC_000007.14	57865321	57868449	3129	2	LOC102723842	-1136058	gene-LOC102723842
NC_000006.12-59044503-59044838	-0.512915	6.79287	0.126469	0.910396	Distal Intergenic	NC_000006.12	58033582	58038293	4712	2	LOC124901336	-1006211	gene-LOC124901336
NC_000012.12-104196583-104196914	-1.48252	4.58356	0.126485	0.910396	Distal Intergenic	NC_000012.12	104215779	104350307	134529	1	TXNRD1	-18865	gene-TXNRD1
NC_000019.10-24976661-24977136	0.383461	8.08292	0.126541	0.910396	Distal Intergenic	NC_000019.10	24177437	24179011	1575	1	LOC124904678	799225	gene-LOC124904678
NC_000001.11-217359194-217359542	-1.68744	4.36215	0.126739	0.910396	Distal Intergenic	NC_000001.11	217307389	217307471	83	2	LOC124904807	-51724	gene-LOC124904807
NC_000022.11-19389400-19390016	-0.874818	5.32535	0.126905	0.910396	Intron (NM_003325.4/HIRA, intron 9 of 24)	NC_000022.11	19365765	19366044	280	1	RN7SL168P	23636	gene-RN7SL168P
NC_000015.10-39215732-39216066	1.83928	4.33525	0.126962	0.910396	Intron (XR_007064589.1/LOC124903467, intron 2 of 2)	NC_000015.10	39210910	39230579	19670	1	LOC124903467	4823	gene-LOC124903467
NC_000018.10-66474992-66475271	1.87292	4.16094	0.127056	0.910396	Distal Intergenic	NC_000018.10	66501083	66604090	103008	2	CDH19	128819	gene-CDH19
NC_000006.12-167368851-167369108	-2.18613	4.02913	0.127062	0.910396	Distal Intergenic	NC_000006.12	167373090	167384510	11421	2	TCP10L3	15402	gene-TCP10L3
NC_000005.10-9784511-9784799	-0.916018	5.25787	0.127076	0.910396	Intron (NM_001386348.1/TAS2R1, intron 4 of 9)	NC_000005.10	9751365	9776826	25462	1	LOC105374649	33147	gene-LOC105374649
NC_000009.12-3741710-3741986	2.97185	3.76974	0.1271	0.910396	Distal Intergenic	NC_000009.12	3791783	3802610	10828	1	LOC105375962	-49797	gene-LOC105375962
NC_000001.11-101220909-101221267	-0.963204	5.23302	0.127171	0.910396	Distal Intergenic	NC_000001.11	101228664	101228765	102	2	LOC124904817	7498	gene-LOC124904817
NC_000002.12-160938330-160938603	2.01446	3.82577	0.127209	0.910396	Distal Intergenic	NC_000002.12	161048417	161050542	2126	2	LOC100131736	111939	gene-LOC100131736
NC_000003.12-185725312-185725791	-1.42405	4.64383	0.127209	0.910396	Intron (NR_126326.1/IGF2BP2-AS1, intron 5 of 7)	NC_000003.12	185713252	185729787	16536	1	IGF2BP2-AS1	12061	gene-IGF2BP2-AS1
NC_000002.12-65300258-65300568	-1.1728	4.95656	0.127228	0.910396	Distal Intergenic	NC_000002.12	65291251	65295783	4533	2	LOC124907781	-4476	gene-LOC124907781
NC_000017.11-19165130-19165726	1.46592	4.72823	0.127295	0.910396	Promoter (2-3kb)	NC_000017.11	19154646	19162624	7979	2	GRAPL-AS1	-2507	gene-GRAPL-AS1
NC_000018.10-55420087-55420485	2.11446	4.29647	0.127387	0.910396	Intron (NM_001243233.2/TCF4, intron 1 of 15)	NC_000018.10	55452533	55482940	30408	1	TCF4-AS1	-32048	gene-TCF4-AS1
NC_000017.11-11175327-11175625	2.49884	3.81489	0.127487	0.910396	Distal Intergenic	NC_000017.11	11241213	11564063	322851	1	SHISA6	-65588	gene-SHISA6
NC_000013.11-52999176-52999499	2.49884	3.81489	0.127495	0.910396	Distal Intergenic	NC_000013.11	53028813	53052057	23245	1	OLFM4	-29314	gene-OLFM4
NC_000001.11-96005582-96005850	-1.2506	4.8654	0.127507	0.910396	Intron (NR_125991.1/LINC02790, intron 3 of 4)	NC_000001.11	95992068	96022880	30813	1	LINC02790	13515	gene-LINC02790
NC_000015.10-87132690-87132967	-1.5912	4.43136	0.127715	0.910396	Intron (XR_932582.2/LOC105370955, intron 2 of 2)	NC_000015.10	87121594	87178575	56982	1	LOC105370955	11097	gene-LOC105370955
NC_000006.12-68772029-68772328	2.33704	3.73971	0.127724	0.910396	Intron (NM_001704.3/ADGRB3, intron 3 of 31)	NC_000006.12	68720546	68727247	6702	2	LOC124901492	-44783	gene-LOC124901492
NC_000002.12-45049203-45049497	2.33704	3.73971	0.127761	0.910396	Distal Intergenic	NC_000002.12	45005182	45009452	4271	2	SIX2	-39752	gene-SIX2
NC_000015.10-20287096-20287412	-1.23239	4.78285	0.127851	0.910396	Intron (NR_038836.1/CHEK2P2, intron 4 of 5)	NC_000015.10	21179914	21189864	9951	1	LOC105379205	-892502	gene-LOC105379205
NC_000007.14-46231183-46231459	1.83676	4.15754	0.127852	0.910396	Distal Intergenic	NC_000007.14	45992028	46024422	32395	2	LOC105375264	-206762	gene-LOC105375264
NC_000005.10-48060815-48061142	-0.519201	6.85464	0.127858	0.910396	Distal Intergenic	NC_000005.10	45254948	45696380	441433	2	HCN1	-2364436	gene-HCN1
NC_000008.11-90546125-90546717	1.1327	4.9487	0.127942	0.910396	Intron (XR_007061002.1/LOC124901975, intron 2 of 7)	NC_000008.11	90295109	90562340	267232	2	LOC124901975	15623	gene-LOC124901975
NC_000012.12-59683267-59683567	1.78742	4.12584	0.128025	0.910396	Intron (NM_001270622.2/SLC16A7, intron 2 of 5)	NC_000012.12	59596029	59789841	193813	1	SLC16A7	87239	gene-SLC16A7
NC_000005.10-126939515-126939854	-2.05599	4.30905	0.128066	0.910396	Intron (XM_011543131.4/MARCHF3, intron 1 of 5)	NC_000005.10	126867714	127030558	162845	2	MARCHF3	90704	gene-MARCHF3
NC_000002.12-48208112-48208465	-1.60146	4.55494	0.128072	0.910396	Distal Intergenic	NC_000002.12	48108702	48165410	56709	2	LOC105374593	-42703	gene-LOC105374593
NC_000002.12-128622978-128623417	2.29168	4.01038	0.128076	0.910396	Intron (XR_923318.2/LOC105373611, intron 2 of 2)	NC_000002.12	128604615	128604968	354	1	LOC124907887	18364	gene-LOC124907887
NC_000001.11-224352467-224352790	1.53439	4.54572	0.128135	0.910396	Distal Intergenic	NC_000001.11	224356803	224379452	22650	1	CNIH4	-4013	gene-CNIH4
NC_000009.12-37610324-37610614	1.91287	4.00195	0.1282	0.910396	Intron (NM_001371224.1/FRMPD1, intron 1 of 16)	NC_000009.12	37603229	37746904	143676	1	FRMPD1	7096	gene-FRMPD1
NC_000008.11-14226783-14227039	-1.78249	4.43473	0.128225	0.910396	Intron (NM_001322879.2/SGCZ, intron 3 of 6)	NC_000008.11	14108676	14112261	3586	1	LOC124902058	118108	gene-LOC124902058
NC_000016.10-71962138-71962518	-2.03803	3.93014	0.128288	0.910396	Intron (XM_024450259.1/PKD1L3, intron 13 of 26)	NC_000016.10	71929538	72000402	70865	2	PKD1L3	37884	gene-PKD1L3
NC_000012.12-18106848-18107207	-1.52348	4.50263	0.128347	0.910396	Distal Intergenic	NC_000012.12	18080869	18090193	9325	2	RERGL	-16656	gene-RERGL
NC_000012.12-43252907-43253264	-2.03803	3.93014	0.128406	0.910396	Distal Intergenic	NC_000012.12	43155315	43163110	7796	1	LINC02461	97593	gene-LINC02461
NC_000005.10-111957589-111957874	-2.39159	3.91556	0.128446	0.910396	Intron (NR_046678.1/NREP-AS1, intron 2 of 3)	NC_000005.10	111728802	111976932	248131	2	NREP	19058	gene-NREP
NC_000009.12-91225269-91225535	-2.08192	4.15039	0.128691	0.910396	Intron (XM_047423530.1/AUH, intron 4 of 7)	NC_000009.12	91193022	91198394	5373	1	LOC124902208	32248	gene-LOC124902208
NC_000001.11-43005793-43006058	-2.07896	4.15728	0.128733	0.910396	Distal Intergenic	NC_000001.11	42991438	42991543	106	1	RNU6-880P	14356	gene-RNU6-880P
NC_000007.14-96341710-96341973	1.92445	4.00826	0.128776	0.910396	Distal Intergenic	NC_000007.14	96358502	96445087	86586	1	LOC105375410	-16529	gene-LOC105375410
NC_000023.11-149173344-149173759	-2.34541	3.89683	0.128948	0.910396	Distal Intergenic	NC_000023.11	149414877	149415506	630	2	LOC122319696	241747	gene-LOC122319696
NC_000009.12-20708444-20708741	-2.00258	4.27575	0.128988	0.910396	Intron (XM_047423537.1/FOCAD, intron 1 of 43)	NC_000009.12	20716105	20716188	84	1	MIR491	-7364	gene-MIR491
NC_000010.11-85645340-85645663	-1.4517	4.56486	0.129053	0.910396	Intron (XM_047425123.1/GRID1, intron 6 of 8)	NC_000010.11	85537079	85583407	46329	2	LOC105378404	-61934	gene-LOC105378404
NC_000012.12-47663383-47663641	-1.92396	4.22721	0.129064	0.910396	3' UTR	NC_000012.12	47661249	47706030	44782	2	RPAP3	42389	gene-RPAP3
NC_000011.10-51796528-51797132	-0.441684	7.6325	0.129073	0.910396	Distal Intergenic	NC_000011.10	50409147	50420631	11485	1	LOC646813	1387382	gene-LOC646813
NC_000007.14-12869267-12869594	-1.45169	4.56486	0.129097	0.910396	Distal Intergenic	NC_000007.14	12931678	13061997	130320	1	LOC105375158	-62084	gene-LOC105375158
NC_000020.11-48378526-48378881	-1.69034	4.37041	0.129174	0.910396	Distal Intergenic	NC_000020.11	48394181	48399963	5783	1	LOC105372643	-15300	gene-LOC105372643
NC_000003.12-184888910-184889204	-1.60024	4.43892	0.129246	0.910396	Intron (XM_017006041.3/VPS8, intron 22 of 30)	NC_000003.12	184812166	185052614	240449	1	VPS8	76745	gene-VPS8
NC_000014.9-35961852-35962152	-2.45524	3.95769	0.129274	0.910396	Distal Intergenic	NC_000014.9	35880956	35881719	764	1	LOC644584	80897	gene-LOC644584
NC_000005.10-26814045-26814571	0.878624	5.73247	0.129292	0.910396	Distal Intergenic	NC_000005.10	26847156	26858817	11662	1	LOC124901159	-32585	gene-LOC124901159
NC_000015.10-82782471-82782751	2.02918	3.83354	0.129298	0.910396	Intron (XM_024449845.2/FSD2, intron 4 of 12)	NC_000015.10	82755362	82806069	50708	2	FSD2	23318	gene-FSD2
NC_000013.11-76601605-76601917	1.84637	4.1545	0.129303	0.910396	Promoter (<=1kb)	NC_000013.11	76594377	76601103	6727	2	LOC124903183	-503	gene-LOC124903183
NC_000005.10-63217539-63217846	1.99093	4.0497	0.129374	0.910396	Distal Intergenic	NC_000005.10	63301522	63302044	523	1	LOC100420027	-83676	gene-LOC100420027
NT_167220.1-1003-2222	-0.279253	9.6982	0.129438	0.910396	-	-	-	-	-	-	-	-	-
NC_000011.10-16417711-16418033	2.29479	3.33986	0.129461	0.910396	Intron (NM_033326.3/SOX6, intron 1 of 15)	NC_000011.10	16483362	16484709	1348	2	AKR1B1P3	66676	gene-AKR1B1P3
NC_000006.12-38888044-38888403	-1.71048	4.49973	0.129514	0.910396	Intron (XM_017010327.2/DNAH8, intron 57 of 58)	NC_000006.12	38906495	38953107	46613	2	DNAH8-AS1	64704	gene-DNAH8-AS1
NC_000002.12-100768012-100768274	1.64231	4.49246	0.129563	0.910396	Distal Intergenic	NC_000002.12	100739958	100747401	7444	1	LOC105373508	28055	gene-LOC105373508
NC_000011.10-71598696-71599023	2.29479	3.33986	0.12957	0.910396	Distal Intergenic	NC_000011.10	71603260	71608044	4785	1	UNC93B6	-4237	gene-UNC93B6
NC_000010.11-103607294-103607635	-0.759487	5.78289	0.12965	0.910396	Intron (NM_001394017.1/SH3PXD2A, intron 6 of 7)	NC_000010.11	103579971	103583743	3773	2	LOC124902496	-23552	gene-LOC124902496
NC_000007.14-113243560-113244170	1.15535	4.96217	0.1297	0.910396	Distal Intergenic	NC_000007.14	113116718	113118554	1837	2	SMIM30	-125007	gene-SMIM30
NC_000003.12-179545937-179546225	-1.64083	4.46944	0.129735	0.910396	Distal Intergenic	NC_000003.12	179562926	179588407	25482	1	ACTL6A	-16701	gene-ACTL6A
NC_000001.11-119929015-119929330	1.08836	5.0689	0.129754	0.910396	Exon (NM_024408.4/NOTCH2, exon 23 of 34)	NC_000001.11	119893533	119896515	2983	2	ADAM30	-32501	gene-ADAM30
NC_000001.11-107831865-107832613	-0.791917	5.97252	0.129847	0.910396	Intron (XM_024450319.2/VAV3, intron 2 of 26)	NC_000001.11	107897223	107897304	82	1	MIR7852	-64610	gene-MIR7852
NC_000002.12-149288876-149289309	1.73594	4.38836	0.129939	0.910396	Intron (XR_923461.3/LOC105373679, intron 2 of 2)	NC_000002.12	149287752	149290184	2433	1	LOC105373679	1125	gene-LOC105373679
NC_000009.12-20259983-20260310	1.80218	4.30323	0.129948	0.910396	Intron (XM_017014592.2/SLC24A2, intron 2 of 14)	NC_000009.12	19507455	20307892	800438	2	SLC24A2	47582	gene-SLC24A2
NC_000004.12-50134062-50134471	-0.582163	6.23766	0.130003	0.910396	Distal Intergenic	NC_000004.12	49516046	49524753	8708	1	LOC107986214	618017	gene-LOC107986214
NC_000005.10-7362519-7362832	-0.884325	5.37037	0.130006	0.910396	Downstream (<1kb)	NC_000005.10	7362936	7373126	10191	2	LOC105374645	10294	gene-LOC105374645
NC_000007.14-63603797-63604106	-1.90576	4.37533	0.130215	0.910396	Distal Intergenic	NC_000007.14	63621090	63621169	80	1	MIR4283-2	-16984	gene-MIR4283-2
NC_000015.10-80209248-80209733	1.84327	4.49602	0.130287	0.910396	Intron (NM_001352888.2/CTXND1, intron 1 of 2)	NC_000015.10	80195481	80252213	56733	2	CTXND1	42480	gene-CTXND1
NC_000011.10-45603629-45603922	-1.98688	4.09509	0.130375	0.910396	Distal Intergenic	NC_000011.10	45582488	45583475	988	1	LOC124902665	21142	gene-LOC124902665
NC_000004.12-78421160-78421452	2.06664	3.57933	0.130378	0.910396	Intron (NM_001166133.2/FRAS1, intron 33 of 41)	NC_000004.12	78551770	78610447	58678	1	ANXA3	-130318	gene-ANXA3
NC_000015.10-87338586-87338965	-1.64075	4.69494	0.130431	0.910396	Intron (XR_932585.3/LOC105370956, intron 7 of 7)	NC_000015.10	87308633	87310558	1926	2	LOC107984735	-28029	gene-LOC107984735
NC_000005.10-26079488-26079825	-1.06471	5.07647	0.13045	0.910396	Distal Intergenic	NC_000005.10	25963893	25986489	22597	1	LOC124901176	115596	gene-LOC124901176
NC_000005.10-136564057-136564332	2.73746	3.57786	0.130454	0.910396	Distal Intergenic	NC_000005.10	136504600	136509629	5030	1	LOC124901076	59458	gene-LOC124901076
NC_000001.11-35804117-35804453	1.72045	4.40088	0.130533	0.910396	Distal Intergenic	NC_000001.11	35807636	35857890	50255	1	AGO4	-3183	gene-AGO4
NC_000001.11-62152248-62152609	0.865406	5.46764	0.130619	0.910396	Intron (NM_001350145.3/PATJ, intron 42 of 43)	NC_000001.11	62190492	62190971	480	1	RPS15AP7	-37883	gene-RPS15AP7
NW_025791756.1-434499-434827	-4.76389	2.74044	0.13062	0.910396	Intron (XR_007069404.1/LOC124905552, intron 21 of 21)	NW_025791756.1	404194	428892	24699	2	LOC124905558	-5608	gene-LOC124905558
NC_000004.12-49301227-49301512	1.79129	4.11978	0.130779	0.910396	Distal Intergenic	NC_000004.12	49516046	49524753	8708	1	LOC107986214	-214534	gene-LOC107986214
NC_000008.11-141756896-141757207	1.80326	4.11818	0.130798	0.910396	Distal Intergenic	NC_000008.11	141722477	141730672	8196	2	LOC124902074	-26225	gene-LOC124902074
NC_000007.14-154611892-154612251	2.09961	3.86658	0.130807	0.910396	Intron (NM_001364497.2/DPP6, intron 6 of 26)	NC_000007.14	154614946	154624869	9924	2	LOC105375581	12618	gene-LOC105375581
NC_000008.11-65007305-65007604	1.86653	3.96307	0.13083	0.910396	Intron (XR_928993.2/LOC105375880, intron 1 of 3)	NC_000008.11	65006908	65017815	10908	1	LOC105375880	398	gene-LOC105375880
NC_000023.11-26287576-26287904	1.80326	4.11818	0.130841	0.910396	Distal Intergenic	NC_000023.11	26216169	26218270	2102	1	MAGEB5	71408	gene-MAGEB5
NC_000001.11-160010862-160011119	-1.1165	4.92455	0.130859	0.910396	Intron (XR_007066682.1/LOC124904436, intron 3 of 3)	NC_000001.11	160020296	160020790	495	1	RPL27AP2	-9177	gene-RPL27AP2
NC_000003.12-155721677-155722032	1.71288	4.38923	0.130911	0.910396	Intron (XM_017005927.2/PLCH1, intron 1 of 23)	NC_000003.12	155450934	155745071	294138	2	PLCH1	23039	gene-PLCH1
NC_000023.11-7706761-7707041	-2.34815	3.24813	0.131103	0.910396	Distal Intergenic	NC_000023.11	7593683	7615263	21581	1	LOC124905241	113079	gene-LOC124905241
NC_000001.11-190899313-190899589	1.80194	4.12572	0.131208	0.910396	Distal Intergenic	NC_000001.11	191145623	191147021	1399	2	HNRNPA1P46	247432	gene-HNRNPA1P46
NC_000007.14-156264441-156264888	2.13722	4.37285	0.13123	0.910396	Distal Intergenic	NC_000007.14	156223471	156236167	12697	1	LOC124901791	40971	gene-LOC124901791
NC_000008.11-144041801-144042058	1.77764	4.26269	0.131289	0.910396	Exon (XM_011517022.3/SPATC1, exon 5 of 6)	NC_000008.11	144049398	144050059	662	1	SMPD5	-7340	gene-SMPD5
NC_000015.10-22392220-22392491	-2.17232	4.20937	0.13132	0.910396	Distal Intergenic	NC_000015.10	22453352	22454380	1029	1	LOC124900355	-60861	gene-LOC124900355
NC_000021.9-9629380-9629739	-1.6255	4.33034	0.131322	0.910396	Distal Intergenic	NC_000021.9	9646825	9647000	176	1	LOC124905061	-17086	gene-LOC124905061
NC_000016.10-61785902-61786249	-1.35287	4.69087	0.13138	0.910396	Intron (NM_001796.5/CDH8, intron 8 of 11)	NC_000016.10	61918321	61940836	22516	1	LOC124903776	-132072	gene-LOC124903776
NC_000011.10-13613730-13614258	-1.33985	4.67634	0.131448	0.910396	Promoter (2-3kb)	NC_000011.10	13610199	13610773	575	2	HMGN2P36	-2958	gene-HMGN2P36
NC_000008.11-71514419-71514692	-1.62706	4.32686	0.131472	0.910396	Intron (XR_007060962.1/LOC124901961, intron 1 of 2)	NC_000008.11	71510284	71531786	21503	1	LOC124901961	4136	gene-LOC124901961
NC_000015.10-19266776-19267154	-0.857056	5.76601	0.131502	0.910396	Distal Intergenic	NC_000015.10	21179914	21189864	9951	1	LOC105379205	-1912760	gene-LOC105379205
NC_000005.10-48785899-48786237	-0.390777	8.07661	0.131576	0.910396	Distal Intergenic	NC_000005.10	50396192	50443345	47154	2	EMB	1657108	gene-EMB
NC_000005.10-24039997-24040348	-1.30159	5.03605	0.131612	0.910396	Intron (NR_131245.1/LINC02899, intron 4 of 4)	NC_000005.10	23972188	23972294	107	2	LOC124900210	-67704	gene-LOC124900210
NC_000006.12-5938496-5938848	-1.35158	4.77575	0.131754	0.910396	Distal Intergenic	NC_000006.12	5891568	5919245	27678	1	LOC107986516	46929	gene-LOC107986516
NC_000016.10-34478750-34479093	-1.42731	4.54581	0.131896	0.910396	Distal Intergenic	NC_000016.10	34431859	34433114	1256	1	LOC102724523	46892	gene-LOC102724523
NC_000005.10-7725691-7725957	1.02535	5.15187	0.131955	0.910396	Intron (XM_047416647.1/ADCY2, intron 13 of 14)	NC_000005.10	7850859	7901113	50255	1	MTRR	-124902	gene-MTRR
NC_000023.11-17176213-17176516	1.76408	4.27049	0.132026	0.910396	Intron (XM_011545603.3/REPS2, intron 17 of 17)	NC_000023.11	17143872	17160152	16281	2	LOC124905252	-16062	gene-LOC124905252
NC_000006.12-81595167-81595463	-2.20265	3.79578	0.132049	0.910396	Distal Intergenic	NC_000006.12	81445242	81550244	105003	2	LOC105377871	-44924	gene-LOC105377871
NC_000012.12-81502709-81503069	-1.61912	4.32888	0.132057	0.910396	Intron (NM_001282536.1/PPFIA2, intron 1 of 29)	NC_000012.12	81344078	81353236	9159	1	LOC105369872	158632	gene-LOC105369872
NC_000022.11-30358950-30359233	-2.08114	3.96256	0.132063	0.910396	Promoter (2-3kb)	NC_000022.11	30331988	30356894	24907	2	SF3A1	-2057	gene-SF3A1
NC_000019.10-17126346-17126637	-2.14856	4.00256	0.132114	0.910396	Intron (XM_047438856.1/MYO9B, intron 2 of 26)	NC_000019.10	17092235	17092365	131	1	SNORA118	34112	gene-SNORA118
NC_000013.11-50274169-50274551	-2.57053	3.37693	0.132131	0.910396	Intron (NR_109974.1/DLEU1, intron 2 of 6)	NC_000013.11	50222838	50239344	16507	1	LOC124900337	51332	gene-LOC124900337
NC_000023.11-55928565-55928974	-2.13262	4.20161	0.132199	0.910396	Intron (NM_001324105.1/KLF8, intron 1 of 5)	NC_000023.11	55908123	56291531	383409	1	KLF8	20443	gene-KLF8
NC_000009.12-88903078-88903434	-2.03145	4.46762	0.1322	0.910396	Intron (XR_007061654.1/LOC124902205, intron 3 of 3)	NC_000009.12	88853120	88928184	75065	1	LOC124902205	49959	gene-LOC124902205
NC_000009.12-26769034-26769435	1.79064	4.30403	0.13223	0.910396	Distal Intergenic	NC_000009.12	26797296	26804084	6789	2	LOC107987028	34649	gene-LOC107987028
NC_000011.10-36411676-36411953	-2.20466	4.04299	0.132296	0.910396	Intron (NM_001160167.2/PRR5L, intron 3 of 8)	NC_000011.10	36483769	36510272	26504	2	TRAF6	98319	gene-TRAF6
NC_000011.10-52041150-52041442	1.35245	4.76658	0.132345	0.910396	Distal Intergenic	NC_000011.10	50409147	50420631	11485	1	LOC646813	1632004	gene-LOC646813
NC_000002.12-164877409-164877725	-2.1443	4.00335	0.132421	0.910396	Distal Intergenic	NC_000002.12	164657931	164842076	184146	2	COBLL1	-35334	gene-COBLL1
NC_000005.10-155691395-155691778	1.26364	4.78021	0.132476	0.910396	Distal Intergenic	NC_000005.10	155727832	156767788	1039957	1	SGCD	-36054	gene-SGCD
NC_000017.11-33395540-33395964	1.76764	4.41659	0.132519	0.910396	Intron (NM_001094.5/ASIC2, intron 1 of 9)	NC_000017.11	33529787	33533760	3974	2	AA06	137796	gene-AA06
NC_000009.12-2605641-2606017	-1.49996	4.49099	0.132522	0.910396	Intron (NR_015375.2/VLDLR-AS1, intron 1 of 3)	NC_000009.12	2621787	2660056	38270	1	VLDLR	-15770	gene-VLDLR
NC_000009.12-44065372-44065635	-2.05586	4.3062	0.132575	0.910396	Distal Intergenic	NC_000009.12	43108039	43127498	19460	2	LOC102724922	-937875	gene-LOC102724922
NC_000012.12-8496705-8497003	1.74834	4.26155	0.132629	0.910396	Distal Intergenic	NC_000012.12	8512072	8512789	718	2	SUPT4H1P2	15786	gene-SUPT4H1P2
NC_000023.11-140056998-140057316	1.92358	3.99867	0.132633	0.910396	Distal Intergenic	NC_000023.11	140091678	140092911	1234	1	LOC389895	-34362	gene-LOC389895
NT_167215.1-118767-119030	-2.00405	4.10468	0.132688	0.910396	Distal Intergenic	NT_167215.1	4089	80038	75950	2	LOC101928669	-38730	gene-LOC101928669
NC_000020.11-29001805-29002312	0.891721	5.6561	0.13269	0.910396	Distal Intergenic	NC_000020.11	29080390	29096832	16443	1	FRG1DP	-78078	gene-FRG1DP
NC_000006.12-170673117-170673420	1.74834	4.26155	0.132771	0.910396	Intron (NR_171670.1/LOC101929692, intron 2 of 4)	NC_000006.12	170651012	170651518	507	2	WBP1LP8	-21600	gene-WBP1LP8
NC_000005.10-36332390-36332748	0.74926	5.61335	0.132782	0.910396	Intron (XR_007058733.1/LOC124900962, intron 2 of 2)	NC_000005.10	36246913	36301902	54990	2	RANBP3L	-30489	gene-RANBP3L
NC_000023.11-27808022-27808380	2.07055	3.87188	0.132829	0.910396	5' UTR	NC_000023.11	27807990	27823014	15025	1	MAGEB10	33	gene-MAGEB10
NC_000008.11-144981261-144981569	2.07055	3.87188	0.132831	0.910396	Intron (NR_023392.1/ZNF252P, intron 4 of 4)	NC_000008.11	144994865	144998897	4033	1	TMED10P1	-13296	gene-TMED10P1
NC_000009.12-120449741-120450103	1.77892	4.41584	0.132909	0.910396	Intron (XM_047423590.1/CDK5RAP2, intron 14 of 30)	NC_000009.12	120322215	120366855	44641	2	LOC105376253	-82887	gene-LOC105376253
NC_000007.14-125951526-125951881	1.95962	3.78168	0.133009	0.910396	Distal Intergenic	NC_000007.14	125845213	125854046	8834	2	LOC105375487	-97481	gene-LOC105375487
NC_000008.11-45612168-45612442	1.27162	4.78536	0.133061	0.910396	Distal Intergenic	NC_000008.11	46616785	46617434	650	2	LOC124901941	1004992	gene-LOC124901941
NC_000008.11-144529546-144529832	-1.4525	4.56181	0.133132	0.910396	Promoter (<=1kb)	NC_000008.11	144525733	144529111	3379	2	C8orf82	-436	gene-C8orf82
NT_167218.1-6471-6757	-0.358986	8.59104	0.13321	0.910396	Distal Intergenic	NT_167218.1	48210	56399	8190	1	LOC100287610	-41453	gene-LOC100287610
NC_000010.11-41844076-41844421	-0.315788	8.60249	0.133241	0.910396	Distal Intergenic	NC_000010.11	42331866	42368045	36180	2	LOC441666	523624	gene-LOC441666
NC_000015.10-67141340-67141623	1.65072	4.49113	0.133279	0.910396	Intron (NM_005902.4/SMAD3, intron 1 of 8)	NC_000015.10	67065602	67195169	129568	1	SMAD3	75739	gene-SMAD3
NC_000001.11-79147098-79147409	0.87773	5.34229	0.13328	0.910396	Intron (XR_001738111.2/LOC107984998, intron 1 of 4)	NC_000001.11	79121366	79188480	67115	2	LOC107984998	41071	gene-LOC107984998
NC_000002.12-175032529-175032867	2.03685	4.30528	0.133329	0.910396	Distal Intergenic	NC_000002.12	174798809	175005381	206573	2	CHN1	-27149	gene-CHN1
NC_000011.10-29916823-29917126	-1.51929	4.38946	0.133368	0.910396	Distal Intergenic	NC_000011.10	29980120	29982393	2274	2	LINC01616	65267	gene-LINC01616
NC_000005.10-17030264-17030571	-0.858056	5.47998	0.133419	0.910396	Distal Intergenic	NC_000005.10	17106028	17117486	11459	2	LOC124900947	86915	gene-LOC124900947
NC_000001.11-160588286-160588846	-1.05318	5.33183	0.133483	0.910396	Distal Intergenic	NC_000001.11	160541098	160579496	38399	2	CD84	-8791	gene-CD84
NC_000003.12-73030562-73030918	-2.01732	4.11185	0.133549	0.910396	Intron (NM_001318026.2/PPP4R2, intron 2 of 8)	NC_000003.12	73027811	73027870	60	1	RNU7-19P	2752	gene-RNU7-19P
NC_000009.12-70845363-70845729	1.61126	4.57465	0.133578	0.910396	Intron (NM_001366154.2/TRPM3, intron 4 of 26)	NC_000009.12	70836649	70843051	6403	1	LOC107987078	8715	gene-LOC107987078
NC_000018.10-4447685-4448279	1.2269	4.99847	0.133635	0.910396	Intron (NM_001398525.1/DLGAP1, intron 1 of 13)	NC_000018.10	3496032	4455307	959276	2	DLGAP1	7028	gene-DLGAP1
NC_000012.12-107991519-107991835	1.9644	4.22062	0.13372	0.910396	Distal Intergenic	NC_000012.12	107912745	107916288	3544	1	LOC105369964	78775	gene-LOC105369964
NC_000013.11-22779317-22779598	1.93816	4.00657	0.133826	0.910396	Distal Intergenic	NC_000013.11	22803145	22803224	80	1	LOC124903254	-23547	gene-LOC124903254
NC_000019.10-12701801-12702254	1.41031	4.77259	0.133999	0.910396	Exon (NM_001382242.1/TNPO2, exon 21 of 25)	NC_000019.10	12703597	12703671	75	2	SNORD135	1417	gene-SNORD135
NC_000005.10-64762091-64762442	-2.27674	4.07248	0.134017	0.910396	Intron (NM_173829.4/SREK1IP1, intron 1 of 4)	NC_000005.10	64754739	64768496	13758	2	LOC124900985	6054	gene-LOC124900985
NC_000022.11-17812661-17812985	1.8352	4.15681	0.134157	0.910396	Intron (NM_015241.3/MICAL3, intron 27 of 31)	NC_000022.11	17777290	17779481	2192	1	LINC00528	35372	gene-LINC00528
NC_000002.12-92818253-92818597	-0.720424	5.72529	0.134178	0.910396	Distal Intergenic	NC_000002.12	91941133	91942470	1338	1	ACTR3BP2	877121	gene-ACTR3BP2
NC_000001.11-205234629-205234901	-2.31168	4.31833	0.13426	0.910396	Intron (NM_014858.4/TMCC2, intron 1 of 4)	NC_000001.11	205233777	205237291	3515	2	TMCC2-AS1	2390	gene-TMCC2-AS1
NC_000006.12-52095311-52095630	2.13238	4.10877	0.134303	0.910396	Distal Intergenic	NC_000006.12	51615299	52087615	472317	2	PKHD1	-7697	gene-PKHD1
NC_000008.11-88849589-88849901	1.38809	4.68399	0.134342	0.910396	Intron (XR_001745653.3/LOC105375630, intron 4 of 7)	NC_000008.11	88659863	88665946	6084	2	LOC124901973	-183644	gene-LOC124901973
NC_000004.12-50650032-50650333	-0.972626	5.13208	0.134466	0.910396	Distal Intergenic	NC_000004.12	49516046	49524753	8708	1	LOC107986214	1133987	gene-LOC107986214
NC_000021.9-13301969-13302258	1.65935	4.51769	0.134495	0.910396	Distal Intergenic	NC_000021.9	13349265	13353660	4396	1	FGF7P2	-47007	gene-FGF7P2
NC_000012.12-132438949-132439234	1.67216	4.52546	0.134661	0.910396	Promoter (<=1kb)	NC_000012.12	132424507	132438016	13510	2	LOC105370092	-934	gene-LOC105370092
NC_000007.14-32125511-32125776	1.92582	4.00905	0.134767	0.910396	Intron (XR_001744802.1/PDE1C, intron 3 of 20)	NC_000007.14	31616777	32428224	811448	2	PDE1C	302448	gene-PDE1C
NC_000002.12-44263022-44263413	-1.06466	5.0833	0.134801	0.910396	Distal Intergenic	NC_000002.12	44270533	44271155	623	1	RPL12P19	-7120	gene-RPL12P19
NC_000013.11-98460240-98460512	2.76882	3.61914	0.13483	0.910396	Exon (NM_003576.5/STK24, exon 9 of 11)	NC_000013.11	98445185	98577107	131923	2	STK24	116595	gene-STK24
NC_000005.10-171236404-171236703	-1.34954	4.59417	0.134891	0.910396	Intron (XM_017009741.3/RANBP17, intron 22 of 25)	NC_000005.10	171251643	171253966	2324	1	USP12P1	-14940	gene-USP12P1
NC_000003.12-36395227-36395503	-2.15949	3.77345	0.134941	0.910396	Intron (XR_940496.3/STAC, intron 1 of 6)	NC_000003.12	36380504	36548007	167504	1	STAC	14724	gene-STAC
NC_000014.9-34535677-34535949	2.95364	3.71654	0.134943	0.910396	Intron (NM_001318916.2/EAPP, intron 2 of 4)	NC_000014.9	34515938	34539701	23764	2	EAPP	3752	gene-EAPP
NC_000001.11-121062719-121063090	-1.29925	4.96527	0.134975	0.910396	Intron (NR_160941.1/H3P4, intron 2 of 2)	NC_000001.11	121058843	121059353	511	2	LOC100996722	-3367	gene-LOC100996722
NC_000011.10-64071972-64072389	-2.13763	3.98979	0.134993	0.910396	Intron (NM_013280.5/FLRT1, intron 1 of 2)	NC_000011.10	64035931	64119171	83241	1	FLRT1	36042	gene-FLRT1
NC_000008.11-45124581-45124965	-0.838318	5.58224	0.135199	0.910396	Distal Intergenic	NC_000008.11	46616785	46617434	650	2	LOC124901941	1492469	gene-LOC124901941
NC_000009.12-13647504-13647824	-1.5588	4.41042	0.135227	0.910396	Distal Intergenic	NC_000009.12	13829880	13836575	6696	1	LOC124902326	-182056	gene-LOC124902326
NC_000001.11-67457260-67457586	1.15834	5.01899	0.135331	0.910396	Distal Intergenic	NC_000001.11	67407810	67430402	22593	2	SERBP1	-26859	gene-SERBP1
NC_000008.11-44050261-44050682	-0.99627	5.09739	0.135427	0.910396	Distal Intergenic	NC_000008.11	43486730	43510775	24046	1	LOC105379397	563532	gene-LOC105379397
NC_000020.11-55859664-55859961	1.63086	4.33654	0.135427	0.910396	Distal Intergenic	NC_000020.11	55852508	55858371	5864	1	LOC105372678	7157	gene-LOC105372678
NC_000006.12-107382472-107382961	1.54541	4.65842	0.135435	0.910396	Intron (NM_020381.4/PDSS2, intron 1 of 7)	NC_000006.12	107152562	107459564	307003	2	PDSS2	76603	gene-PDSS2
NC_000002.12-39548731-39549049	-1.81406	4.31828	0.135511	0.910396	Intron (NR_037875.1/MAP4K3-DT, intron 5 of 5)	NC_000002.12	39437416	39601344	163929	1	MAP4K3-DT	111316	gene-MAP4K3-DT
NC_000005.10-84520165-84520475	1.19067	4.83629	0.135569	0.910396	Intron (XR_002956217.2/EDIL3-DT, intron 3 of 3)	NC_000005.10	84564286	84574778	10493	1	LOC105379059	-43811	gene-LOC105379059
NC_000005.10-87045359-87045651	-2.29204	3.85352	0.135689	0.910396	Distal Intergenic	NC_000005.10	87048906	87056260	7355	2	LOC645261	10609	gene-LOC645261
NC_000006.12-59332562-59332936	-0.652124	5.89099	0.135701	0.910396	Distal Intergenic	NC_000006.12	58033582	58038293	4712	2	LOC124901336	-1294270	gene-LOC124901336
NC_000007.14-96432796-96433107	-2.29204	3.85352	0.135706	0.910396	Intron (XR_927779.3/LOC105375410, intron 4 of 4)	NC_000007.14	96450122	96509218	59097	1	LOC105375411	-17015	gene-LOC105375411
NT_187420.1-275916-276217	-1.38926	4.61866	0.135726	0.910396	Distal Intergenic	NT_187420.1	245319	249606	4288	1	LOC102724902	30598	gene-LOC102724902
NC_000009.12-117775980-117776478	1.74323	4.39937	0.135742	0.910396	Intron (XR_001746916.2/LOC105376244, intron 3 of 3)	NC_000009.12	117759457	117871229	111773	1	LOC105376244	16524	gene-LOC105376244
NC_000002.12-36941187-36941504	-1.92743	4.2265	0.135796	0.910396	Intron (NM_003162.4/STRN, intron 1 of 17)	NC_000002.12	36837698	36966536	128839	2	STRN	25032	gene-STRN
NC_000012.12-22079821-22080386	1.45425	4.69878	0.135871	0.910396	Intron (XR_931423.4/LOC105369690, intron 1 of 4)	NC_000012.12	22063773	22082527	18755	2	LOC105369690	2141	gene-LOC105369690
NC_000012.12-126549876-126550171	1.894	4.32736	0.135967	0.910396	Distal Intergenic	NC_000012.12	126510902	126511700	799	2	LOC100421201	-38177	gene-LOC100421201
NC_000005.10-107997729-107997989	-1.63094	4.329	0.135991	0.910396	Intron (NM_001163315.3/FBXL17, intron 7 of 8)	NC_000005.10	107778868	107780958	2091	1	LOC124901039	218862	gene-LOC124901039
NC_000009.12-15678535-15678848	-2.02417	4.12677	0.136016	0.910396	Exon (XM_005251397.3/CCDC171, exon 10 of 26)	NC_000009.12	15588235	15588724	490	1	HMGN2P16	90301	gene-HMGN2P16
NC_000005.10-130130037-130130310	2.2516	3.94884	0.136086	0.910396	Intron (XM_011543363.4/CHSY3, intron 2 of 2)	NC_000005.10	130140008	130142147	2140	1	HSPA8P4	-9698	gene-HSPA8P4
NC_000005.10-171136902-171137179	-2.59235	3.75871	0.136122	0.910396	Intron (XM_011534636.3/RANBP17, intron 14 of 14)	NC_000005.10	171139452	171143652	4201	2	LOC124901133	6473	gene-LOC124901133
NC_000012.12-74013956-74014278	-1.91754	4.22863	0.136181	0.910396	Distal Intergenic	NC_000012.12	74039024	74049981	10958	1	LINC02394	-24746	gene-LINC02394
NC_000014.9-18066270-18066564	0.728157	6.00402	0.136204	0.910396	Distal Intergenic	NC_000014.9	18601117	18602097	981	1	OR11H12	-534553	gene-OR11H12
NC_000009.12-78563528-78563789	1.79117	4.12807	0.136256	0.910396	Distal Intergenic	NC_000009.12	78357605	78479965	122361	1	LOC107987083	205924	gene-LOC107987083
NC_000019.10-25480962-25481259	0.62707	6.46746	0.136302	0.910396	Distal Intergenic	NC_000019.10	24177437	24179011	1575	1	LOC124904678	1303526	gene-LOC124904678
NC_000002.12-61092104-61092436	-1.80871	4.3105	0.136326	0.910396	Intron (NM_001129993.3/SANBR, intron 10 of 21)	NC_000002.12	61065871	61138032	72162	1	SANBR	26234	gene-SANBR
NC_000010.11-36910520-36910802	1.52571	4.54643	0.136333	0.910396	Distal Intergenic	NC_000010.11	36917276	36943132	25857	2	LOC105376496	32330	gene-LOC105376496
NC_000009.12-45118305-45118717	-1.16202	4.88499	0.136341	0.910396	Distal Intergenic	NC_000009.12	43108039	43127498	19460	2	LOC102724922	-1990808	gene-LOC102724922
NC_000008.11-4052930-4053245	1.84038	4.3285	0.136389	0.910396	Intron (NM_033225.6/CSMD1, intron 3 of 69)	NC_000008.11	3861465	3869342	7878	1	LOC105377790	191466	gene-LOC105377790
NC_000002.12-217001213-217001530	2.37154	3.73316	0.136551	0.910396	Intron (XR_001739169.1/IGFBP-AS1, intron 7 of 10)	NC_000002.12	217030849	217041923	11075	1	LOC105373874	-29319	gene-LOC105373874
NC_000018.10-40430119-40430521	-2.14124	4.2007	0.136614	0.910396	Distal Intergenic	NC_000018.10	40438099	40440411	2313	1	LOC107985132	-7578	gene-LOC107985132
NC_000001.11-87118580-87118856	1.40825	4.80808	0.136772	0.910396	Distal Intergenic	NC_000001.11	87129765	87169204	39440	1	LINC01140	-10909	gene-LINC01140
NC_000023.11-114397431-114397738	2.01268	3.8249	0.136773	0.910396	Distal Intergenic	NC_000023.11	114584086	114910061	325976	1	HTR2C	-186348	gene-HTR2C
NC_000023.11-6507505-6507787	2.01268	3.8249	0.136792	0.910396	Distal Intergenic	NC_000023.11	6533618	6535118	1501	2	VCX3A	27331	gene-VCX3A
NC_000009.12-82396456-82396758	2.01268	3.8249	0.136808	0.910396	Promoter (<=1kb)	NC_000009.12	82396708	82406179	9472	1	LOC112268046	0	gene-LOC112268046
NC_000011.10-65771403-65771742	-1.69512	4.36635	0.136843	0.910396	Downstream (2-3kb)	NC_000011.10	65773898	65780976	7079	2	AP5B1	9234	gene-AP5B1
NC_000007.14-25455576-25455869	1.81985	4.29004	0.137062	0.910396	Distal Intergenic	NC_000007.14	25487143	25496741	9599	2	LOC105375196	40872	gene-LOC105375196
NC_000012.12-118065758-118066066	2.29519	3.73077	0.137081	0.910396	3' UTR	NC_000012.12	118032687	118062174	29488	2	WSB2	-3585	gene-WSB2
NC_000007.14-20276768-20277119	-2.02892	4.13223	0.137159	0.910396	Distal Intergenic	NC_000007.14	20296708	20311712	15005	1	LOC101927769	-19589	gene-LOC101927769
NC_000004.12-90701044-90701416	-2.29781	3.85623	0.137183	0.910396	Intron (XM_011531958.2/CCSER1, intron 7 of 8)	NC_000004.12	90838496	90839112	617	2	TMSB4XP8	137696	gene-TMSB4XP8
NC_000002.12-143991731-143992089	1.13623	4.88073	0.137225	0.910396	Intron (XM_047445847.1/GTDC1, intron 2 of 6)	NC_000002.12	143937067	143964156	27090	1	LOC101928386	54665	gene-LOC101928386
NC_000002.12-47571165-47571438	-2.26648	4.09028	0.13723	0.910396	Promoter (<=1kb)	NC_000002.12	47509290	47570985	61696	2	KCNK12	-181	gene-KCNK12
NC_000002.12-91699955-91700476	-0.974357	5.38173	0.137379	0.910396	Exon (NR_171627.1/KMT2CP5, exon 5 of 10)	NC_000002.12	91686102	91712110	26009	2	KMT2CP5	11634	gene-KMT2CP5
NC_000006.12-107299496-107299896	-1.303	4.82507	0.137415	0.910396	Exon (XR_007059693.1/LOC124901366, exon 2 of 2)	NC_000006.12	107275559	107301377	25819	1	LOC124901366	23938	gene-LOC124901366
NC_000005.10-38376210-38376491	1.46795	4.81998	0.137513	0.910396	Intron (NM_001205301.2/EGFLAM, intron 6 of 22)	NC_000005.10	38399814	38403471	3658	2	EGFLAM-AS2	26980	gene-EGFLAM-AS2
NC_000001.11-82748728-82748984	-1.20096	4.91259	0.137526	0.910396	Distal Intergenic	NC_000001.11	82868383	82887361	18979	1	LOC107985396	-119399	gene-LOC107985396
NC_000013.11-17440450-17441070	0.7411	5.57408	0.137659	0.910396	Distal Intergenic	NC_000013.11	18408127	18423420	15294	1	LOC102724148	-967057	gene-LOC102724148
NC_000007.14-8402970-8403267	-1.93052	4.2405	0.137736	0.910396	Distal Intergenic	NC_000007.14	8433609	8752961	319353	1	NXPH1	-30342	gene-NXPH1
NC_000009.12-28555583-28555982	-0.84591	5.26338	0.137758	0.910396	Intron (XR_001746641.2/LOC105376004, intron 2 of 5)	NC_000009.12	28539739	28596929	57191	1	LOC105376004	15845	gene-LOC105376004
NC_000007.14-82117565-82117864	2.22817	3.96939	0.13776	0.910396	Intron (XM_006716120.4/CACNA2D1, intron 5 of 39)	NC_000007.14	82094755	82111294	16540	2	LOC124901687	-6272	gene-LOC124901687
NC_000007.14-7646737-7647249	1.17324	4.90799	0.137774	0.910396	Intron (NM_001302348.2/UMAD1, intron 1 of 3)	NC_000007.14	7640752	7879223	238472	1	UMAD1	5986	gene-UMAD1
NC_000001.11-89663035-89663372	0.845811	5.40314	0.137792	0.910396	Promoter (1-2kb)	NC_000001.11	89661053	89661533	481	2	LOC100505788	-1503	gene-LOC100505788
NC_000003.12-193182502-193182758	2.10601	3.8802	0.137835	0.910396	Distal Intergenic	NC_000003.12	193153537	193157299	3763	2	VEZF1P1	-25204	gene-VEZF1P1
NC_000002.12-176251286-176251570	-2.08159	3.96593	0.138117	0.910396	Distal Intergenic	NC_000002.12	176242035	176243070	1036	1	RPSAP25	9252	gene-RPSAP25
NW_019805497.1-133676-133957	1.97083	4.03887	0.138137	0.910396	-	-	-	-	-	-	-	-	-
NC_000007.14-120478665-120479000	-2.21142	4.23709	0.138151	0.910396	Intron (XM_047420346.1/KCND2, intron 2 of 6)	NC_000007.14	120272908	120750337	477430	1	KCND2	205758	gene-KCND2
NC_000011.10-49571097-49571418	2.00521	4.04804	0.138172	0.910396	Intron (NR_027044.1/GRM5P1, intron 1 of 6)	NC_000011.10	49433427	49434662	1236	2	LOC653698	-136436	gene-LOC653698
NC_000007.14-39192391-39192657	2.00521	4.04804	0.138212	0.910396	Intron (NM_001166018.2/POU6F2, intron 3 of 10)	NC_000007.14	39329003	39329134	132	2	SNORA20B	136477	gene-SNORA20B
NC_000001.11-124358536-124358850	0.646536	5.89405	0.138222	0.910396	Distal Intergenic	NC_000001.11	121519112	121571888	52777	1	EMBP1	2839425	gene-EMBP1
NC_000005.10-47552898-47553179	1.31207	4.83934	0.138231	0.910396	Distal Intergenic	NC_000005.10	45254948	45696380	441433	2	HCN1	-1856519	gene-HCN1
NC_000007.14-64572620-64572940	-1.55286	4.40902	0.138233	0.910396	Promoter (1-2kb)	NC_000007.14	64574695	64618589	43895	1	LOC100128885	-1755	gene-LOC100128885
NC_000005.10-31980685-31980960	-1.22534	5.05893	0.138236	0.910396	Intron (NM_178140.4/PDZD2, intron 2 of 24)	NC_000005.10	31936102	31936159	58	2	MIR4279	-44527	gene-MIR4279
NC_000001.11-158849702-158849981	-1.55286	4.40902	0.138271	0.910396	Distal Intergenic	NC_000001.11	158764236	158840396	76161	2	OR6N1	-9307	gene-OR6N1
NC_000001.11-68267772-68268087	-1.0201	5.21978	0.138385	0.910396	Distal Intergenic	NC_000001.11	68242433	68243099	667	2	RPS7P4	-24674	gene-RPS7P4
NT_187661.1-207737-208479	0.966675	5.2861	0.138523	0.910396	3' UTR	NT_187661.1	179462	191986	12525	2	LOC105379635	-15752	gene-LOC105379635
NC_000005.10-1121186-1121525	1.30522	5.07793	0.138535	0.910396	Intron (XM_011513941.3/SLC12A7, intron 1 of 24)	NC_000005.10	1173096	1178605	5510	2	TERLR1	57080	gene-TERLR1
NC_000008.11-71148143-71148482	1.70156	4.39652	0.138651	0.910396	Distal Intergenic	NC_000008.11	71153850	71163362	9513	1	LOC124901959	-5368	gene-LOC124901959
NC_000002.12-27951470-27951761	-1.51112	4.49367	0.138714	0.910396	Intron (NM_001329112.1/BABAM2, intron 3 of 11)	NC_000002.12	27937414	27943504	6091	1	LOC105374369	14057	gene-LOC105374369
NC_000005.10-10052080-10052379	-1.07162	5.02825	0.138743	0.910396	Distal Intergenic	NC_000005.10	10081575	10084205	2631	2	LOC124900939	31826	gene-LOC124900939
NW_017852928.1-543449-543730	1.5469	4.54136	0.138805	0.910396	Distal Intergenic	NW_017852928.1	443428	462033	18606	1	LOC124905417	100022	gene-LOC124905417
NC_000009.12-45026870-45027153	-0.906713	5.25103	0.138928	0.910396	Distal Intergenic	NC_000009.12	43108039	43127498	19460	2	LOC102724922	-1899373	gene-LOC102724922
NC_000008.11-129373859-129374125	-1.53243	4.395	0.139129	0.910396	Intron (NR_130918.1/CCDC26, intron 1 of 2)	NC_000008.11	129259103	129270895	11793	2	LOC124902024	-102965	gene-LOC124902024
NC_000005.10-44000692-44001034	1.11434	5.05945	0.139136	0.910396	Distal Intergenic	NC_000005.10	43666644	43667272	629	2	RPL29P12	-333421	gene-RPL29P12
NC_000009.12-124231289-124231662	-1.57702	4.42922	0.139157	0.910396	Distal Intergenic	NC_000009.12	124257606	124353307	95702	1	NEK6	-25944	gene-NEK6
NC_000019.10-28080675-28081069	2.6467	3.92175	0.13918	0.910396	Distal Intergenic	NC_000019.10	27983224	28000379	17156	2	LOC105372346	-80297	gene-LOC105372346
NC_000010.11-91269993-91270274	1.88938	4.19136	0.139513	0.910396	Intron (XM_017016776.3/PCGF5, intron 8 of 9)	NC_000010.11	91179268	91198478	19211	2	LOC124902480	-71516	gene-LOC124902480
NC_000011.10-46768006-46768283	-1.97021	4.08864	0.139522	0.910396	Intron (NM_001008938.4/CKAP5, intron 26 of 43)	NC_000011.10	46762389	46762499	111	2	SNORD67	-5508	gene-SNORD67
NC_000023.11-7280298-7280563	-1.77844	4.29434	0.139547	0.910396	Intron (NM_001320750.3/STS, intron 7 of 10)	NC_000023.11	6705838	7148153	442316	2	PUDP	-132146	gene-PUDP
NC_000001.11-123635432-123635772	-0.502683	6.70318	0.139583	0.910396	Distal Intergenic	NC_000001.11	121519112	121571888	52777	1	EMBP1	2116321	gene-EMBP1
NC_000008.11-144541828-144542227	1.2922	4.70898	0.139598	0.910396	Intron (XM_011517312.2/ARHGAP39, intron 4 of 9)	NC_000008.11	144525733	144529111	3379	2	C8orf82	-12718	gene-C8orf82
NC_000015.10-44945801-44946121	-2.86442	3.00966	0.139663	0.910396	Distal Intergenic	NC_000015.10	44956687	44979229	22543	1	TERB2	-10566	gene-TERB2
NC_000001.11-43934598-43934890	1.80076	4.11669	0.139685	0.910396	5' UTR	NC_000001.11	43933801	43937240	3440	1	ARTN	798	gene-ARTN
NC_000007.14-86462579-86462976	-1.48901	4.58729	0.139705	0.910396	Distal Intergenic	NC_000007.14	86643909	86864879	220971	1	GRM3	-180933	gene-GRM3
NC_000001.11-176809343-176809607	2.45219	3.78218	0.139732	0.910396	Intron (NM_020318.3/PAPPA2, intron 21 of 22)	NC_000001.11	177029363	177029445	83	2	MIR488	219838	gene-MIR488
NC_000007.14-49241758-49242074	2.06827	3.88128	0.13975	0.910396	Distal Intergenic	NC_000007.14	49524210	49584567	60358	1	LOC124901804	-282136	gene-LOC124901804
NC_000017.11-46952029-46952348	-1.74659	4.26271	0.139803	0.910396	3' UTR	NC_000017.11	46973017	46973100	84	1	MIR5089	-20669	gene-MIR5089
NC_000005.10-29625687-29626086	1.0754	5.24412	0.139867	0.910396	Distal Intergenic	NC_000005.10	29472713	29485444	12732	2	LOC105374702	-140244	gene-LOC105374702
NC_000003.12-9166615-9167080	1.89684	4.37294	0.139894	0.910396	Intron (XM_017007579.2/SRGAP3, intron 1 of 20)	NC_000003.12	9192493	9194453	1961	1	SRGAP3-AS2	-25413	gene-SRGAP3-AS2
NC_000020.11-52351241-52351512	-1.50896	4.48853	0.139938	0.910396	Intron (XR_001754671.2/LOC105372666, intron 3 of 6)	NC_000020.11	52443362	52444568	1207	2	LOC107985427	93056	gene-LOC107985427
NC_000013.11-17738882-17739152	-0.935508	5.48546	0.140088	0.910396	Distal Intergenic	NC_000013.11	18408127	18423420	15294	1	LOC102724148	-668975	gene-LOC102724148
NC_000008.11-20213232-20213527	1.81421	4.12412	0.140113	0.910396	Intron (NM_001693.4/ATP6V1B2, intron 9 of 13)	NC_000008.11	20197381	20221696	24316	1	ATP6V1B2	15852	gene-ATP6V1B2
NC_000009.12-116120980-116121323	1.87571	3.95892	0.140169	0.910396	Distal Intergenic	NC_000009.12	116153791	116402321	248531	1	PAPPA	-32468	gene-PAPPA
NC_000002.12-32018542-32018845	-1.49607	4.58569	0.140197	0.910396	Intron (NM_001321210.2/DPY30, intron 5 of 5)	NC_000002.12	31867823	32011008	143186	2	MEMO1	-7535	gene-MEMO1
NC_000010.11-107518746-107519091	-1.55523	4.40838	0.1402	0.910396	Distal Intergenic	NC_000010.11	107363246	107376392	13147	2	LOC105378475	-142355	gene-LOC105378475
NC_000010.11-40267670-40268113	-0.360116	8.38907	0.140203	0.910396	Distal Intergenic	NC_000010.11	38175671	38214345	38675	1	CCNYL4	2092000	gene-CCNYL4
NC_000012.12-37731692-37732046	1.79424	4.29851	0.140308	0.910396	Distal Intergenic	NC_000012.12	38078179	38086652	8474	2	AK6P2	354606	gene-AK6P2
NC_000005.10-138171285-138171614	-2.08026	3.95918	0.140534	0.910396	5' UTR	NC_000005.10	138139770	138178630	38861	2	BRD8	7016	gene-BRD8
NC_000017.11-76407476-76407762	1.77895	4.12139	0.140633	0.910396	Intron (NM_022066.4/UBE2O, intron 1 of 17)	NC_000017.11	76383204	76387855	4652	1	SPHK1	24273	gene-SPHK1
NC_000010.11-60700055-60700329	-1.79559	4.29949	0.140886	0.910396	Intron (NM_001204403.2/ANK3, intron 1 of 43)	NC_000010.11	60733459	60745087	11629	1	ANK3-DT	-33130	gene-ANK3-DT
NC_000020.11-47294814-47295300	1.19963	4.83768	0.140915	0.910396	Intron (NM_001363741.2/ZMYND8, intron 5 of 22)	NC_000020.11	47318502	47320754	2253	1	LOC100131496	-23202	gene-LOC100131496
NC_000011.10-26255870-26256252	-1.25939	4.86759	0.140951	0.910396	Intron (NM_001313726.2/ANO3, intron 1 of 27)	NC_000011.10	26285585	26288007	2423	2	ANO3-AS1	31755	gene-ANO3-AS1
NC_000001.11-238875918-238876218	-1.99487	4.26653	0.141038	0.910396	Distal Intergenic	NC_000001.11	238836456	238848059	11604	1	LOC105373222	39463	gene-LOC105373222
NC_000012.12-51379465-51379835	-1.60189	4.65019	0.141122	0.910396	5' UTR	NC_000012.12	51391446	51515763	124318	1	SLC4A8	-11611	gene-SLC4A8
NC_000010.11-67910007-67910272	1.87597	4.16239	0.14113	0.910396	Intron (NM_012238.5/SIRT1, intron 7 of 8)	NC_000010.11	67884656	67918390	33735	1	SIRT1	25352	gene-SIRT1
NC_000017.11-43688182-43688697	1.22922	4.92573	0.141131	0.910396	Intron (XR_934771.3/LINC02594, intron 2 of 2)	NC_000017.11	43674990	43690763	15774	2	LOC107985085	2066	gene-LOC107985085
NC_000012.12-35092736-35093034	0.90271	5.52015	0.141148	0.910396	Distal Intergenic	NC_000012.12	34230379	34250265	19887	1	AK6P1	862358	gene-AK6P1
NC_000006.12-101672249-101672603	2.12449	3.91823	0.141158	0.910396	Intron (XM_017010782.3/GRIK2, intron 4 of 12)	NC_000006.12	101452917	101454200	1284	2	LOC101927388	-218050	gene-LOC101927388
NC_000014.9-26678432-26678746	1.97775	4.05214	0.141171	0.910396	Intron (NR_147061.1/NOVA1-DT, intron 2 of 6)	NC_000014.9	26598647	26806467	207821	1	NOVA1-DT	79786	gene-NOVA1-DT
NC_000014.9-71674567-71674961	1.97775	4.05214	0.141203	0.910396	Intron (NM_001284245.3/SIPA1L1, intron 14 of 25)	NC_000014.9	71734925	71739720	4796	2	LOC124903342	64759	gene-LOC124903342
NC_000005.10-122763376-122763655	1.87426	3.95811	0.141235	0.910396	Distal Intergenic	NC_000005.10	122774996	122834543	59548	1	SNX2	-11341	gene-SNX2
NC_000007.14-51617463-51617811	-1.47559	4.47466	0.141237	0.910396	Distal Intergenic	NC_000007.14	51600296	51600572	277	2	ROBO2P1	-16892	gene-ROBO2P1
NC_000023.11-21747071-21747387	-2.01699	4.1087	0.141293	0.910396	Intron (NM_014332.3/SMPX, intron 2 of 4)	NC_000023.11	21705978	21758116	52139	2	SMPX	10729	gene-SMPX
NC_000021.9-5232236-5232540	-0.795931	5.59872	0.14137	0.910396	Distal Intergenic	NC_000021.9	5155774	5165464	9691	2	LOC102724200	-66773	gene-LOC102724200
NC_000015.10-61695539-61695948	-2.66143	4.09356	0.141451	0.910396	Intron (XR_001751569.2/LOC107984782, intron 1 of 3)	NC_000015.10	61687092	61689712	2621	2	LOC107984783	-5828	gene-LOC107984783
NC_000007.14-89965373-89965711	1.90957	4.00037	0.141481	0.910396	Intron (NR_110029.2/STEAP2-AS1, intron 2 of 2)	NC_000007.14	90119400	90125600	6201	1	DPY19L2P4	-153689	gene-DPY19L2P4
NC_000023.11-26184547-26184874	-1.5966	4.31604	0.141528	0.910396	Distal Intergenic	NC_000023.11	26192440	26195646	3207	1	MAGEB6	-7566	gene-MAGEB6
NC_000010.11-100166168-100166541	-1.42416	4.63806	0.141669	0.910396	Intron (NM_001100626.2/ERLIN1, intron 8 of 11)	NC_000010.11	100150094	100186029	35936	2	ERLIN1	19488	gene-ERLIN1
NC_000007.14-154109370-154109845	1.79485	4.44998	0.141694	0.910396	Intron (NM_001364497.2/DPP6, intron 2 of 26)	NC_000007.14	154055585	154060570	4986	2	LOC101929998	-48801	gene-LOC101929998
NC_000007.14-7630404-7630828	-1.29305	4.82332	0.141807	0.910396	Distal Intergenic	NC_000007.14	7640752	7879223	238472	1	UMAD1	-9924	gene-UMAD1
NC_000016.10-62233022-62233429	1.63216	4.33721	0.141834	0.910396	Distal Intergenic	NC_000016.10	62111985	62130654	18670	1	LOC124903778	121038	gene-LOC124903778
NC_000007.14-130971515-130971820	-1.83789	4.47278	0.141948	0.910396	Intron (NR_170175.1/LINC-PINT, intron 6 of 9)	NC_000007.14	130913464	130921946	8483	1	LINC00513	58052	gene-LINC00513
NC_000006.12-67890702-67891060	-2.0396	4.12689	0.141967	0.910396	Intron (XR_942662.1/LOC105377845, intron 1 of 2)	NC_000006.12	67886974	67932198	45225	1	LOC105377845	3729	gene-LOC105377845
NC_000007.14-105212333-105212673	-1.6	4.43211	0.141984	0.910396	Intron (XR_007060148.1/SRPK2, intron 2 of 18)	NC_000007.14	105192427	105203620	11194	2	LOC124901718	-8714	gene-LOC124901718
NC_000002.12-60358641-60359006	-1.22281	4.77837	0.141996	0.910396	Downstream (<1kb)	NC_000002.12	60387362	60387445	84	2	MIR4432	28439	gene-MIR4432
NC_000018.10-52891467-52891788	2.57075	3.51537	0.142068	0.910396	Intron (NM_005215.4/DCC, intron 2 of 28)	NC_000018.10	53237101	53237190	90	1	MIR4528	-345313	gene-MIR4528
NC_000007.14-92432464-92432749	-1.19233	4.75718	0.142177	0.910396	Intron (NR_145992.1/TMBIM7P, intron 2 of 9)	NC_000007.14	92412550	92437314	24765	2	TMBIM7P	4565	gene-TMBIM7P
NC_000003.12-52221194-52221510	-2.29898	3.87285	0.142181	0.910396	3' UTR	NC_000003.12	52221080	52225645	4566	2	TLR9	4135	gene-TLR9
NC_000003.12-162313281-162313556	-1.63004	4.32619	0.142216	0.910396	Distal Intergenic	NC_000003.12	162204736	162217285	12550	1	LOC107986049	108546	gene-LOC107986049
NC_000003.12-92324816-92325081	-1.62675	4.33314	0.142225	0.910396	Distal Intergenic	NC_000003.12	93931360	93931845	486	2	HSPE1P17	1606764	gene-HSPE1P17
NC_000012.12-51452629-51452914	-1.30865	4.74602	0.142283	0.910396	Intron (NM_001267615.2/SLC4A8, intron 4 of 14)	NC_000012.12	51421899	51425328	3430	2	SLC4A8-AS1	-27302	gene-SLC4A8-AS1
NC_000013.11-100621926-100622195	2.25552	3.69004	0.142326	0.910396	Intron (XM_047430705.1/TMTC4, intron 15 of 18)	NC_000013.11	100623673	100624505	833	2	COX5BP6	2310	gene-COX5BP6
NC_000020.11-58028678-58029031	-1.39563	4.71967	0.142329	0.910396	Distal Intergenic	NC_000020.11	58003904	58004648	745	1	LINC01742	24775	gene-LINC01742
NC_000015.10-17661946-17662293	2.3097	3.3354	0.14234	0.910396	Distal Intergenic	NC_000015.10	21179914	21189864	9951	1	LOC105379205	-3517621	gene-LOC105379205
NC_000017.11-4208898-4209264	1.78849	4.1183	0.142368	0.910396	Intron (NM_001257999.3/ANKFY1, intron 5 of 24)	NC_000017.11	4154837	4156193	1357	2	LOC124903898	-52706	gene-LOC124903898
NC_000001.11-193067405-193067692	-1.92158	4.23088	0.142381	0.910396	Intron (NM_001173524.2/RO60, intron 1 of 8)	NC_000001.11	193012254	193060076	47823	2	UCHL5	-7330	gene-UCHL5
NC_000004.12-10759923-10760196	-1.67711	4.2226	0.142463	0.910396	Intron (XR_925378.3/LINC02498, intron 3 of 3)	NC_000004.12	10737591	10808937	71347	1	LINC02498	22333	gene-LINC02498
NC_000015.10-76683721-76684072	-1.9233	4.05758	0.142554	0.910396	Intron (XM_047432633.1/SCAPER, intron 5 of 16)	NC_000015.10	76586647	76586691	45	1	MIR3713	97075	gene-MIR3713
NC_000012.12-104542777-104543134	-2.21334	4.04143	0.142593	0.910396	Intron (NM_001173982.2/CHST11, intron 1 of 2)	NC_000012.12	104513947	104514534	588	1	LOC124903004	28831	gene-LOC124903004
NC_000010.11-78319813-78320139	-2.28654	3.84363	0.142596	0.910396	Intron (XR_007062212.1/LOC124902468, intron 1 of 1)	NC_000010.11	78302013	78330811	28799	1	LOC124902468	17801	gene-LOC124902468
NC_000003.12-126847580-126847933	-1.97635	4.41775	0.142602	0.910396	Intron (NM_001320610.2/CHCHD6, intron 4 of 7)	NC_000003.12	126766237	126767451	1215	2	RCC2P4	-80130	gene-RCC2P4
NC_000001.11-83549702-83549970	1.32475	4.80381	0.142603	0.910396	Intron (XM_047437626.1/LOC107985043, intron 2 of 3)	NC_000001.11	83572722	83573616	895	1	ARF4P5	-22752	gene-ARF4P5
NC_000007.14-113015387-113015784	-1.75151	4.26977	0.142671	0.910396	Distal Intergenic	NC_000007.14	112954635	112995643	41009	2	HRAT17	-19745	gene-HRAT17
NC_000015.10-76241226-76241500	-1.99926	4.27164	0.142715	0.910396	Intron (NM_000126.4/ETFA, intron 9 of 11)	NC_000015.10	76259289	76260152	864	2	TYRO3P	18652	gene-TYRO3P
NC_000005.10-56760783-56761327	-1.6025	4.55188	0.142732	0.910396	Distal Intergenic	NC_000005.10	56766395	56772875	6481	2	LOC105378979	11548	gene-LOC105378979
NC_000017.11-49094345-49094610	-2.10814	4.35177	0.142747	0.910396	Distal Intergenic	NC_000017.11	49120344	49176840	56497	1	B4GALNT2	-25734	gene-B4GALNT2
NC_000001.11-91214004-91214366	-1.04005	5.17793	0.142892	0.910396	Distal Intergenic	NC_000001.11	91328242	91330256	2015	1	FEN1P1	-113876	gene-FEN1P1
NC_000008.11-45842539-45842832	0.759121	5.50201	0.142894	0.910396	Distal Intergenic	NC_000008.11	46616785	46617434	650	2	LOC124901941	774602	gene-LOC124901941
NC_000005.10-180812170-180812464	-2.34054	4.12153	0.142897	0.910396	5' UTR	NC_000005.10	180784780	180815616	30837	2	MGAT1	3152	gene-MGAT1
NC_000001.11-121886438-121886713	-0.858355	5.35453	0.142965	0.910396	Distal Intergenic	NC_000001.11	121519112	121571888	52777	1	EMBP1	367327	gene-EMBP1
NC_000008.11-104471102-104471373	-2.51874	3.71783	0.14298	0.910396	Intron (XR_928507.3/LOC105375691, intron 2 of 2)	NC_000008.11	104379431	104467055	87625	2	DPYS	-4048	gene-DPYS
NC_000002.12-5445442-5445799	2.20794	4.18158	0.143003	0.910396	Distal Intergenic	NC_000002.12	5401259	5409084	7826	2	LOC105373399	-36359	gene-LOC105373399
NC_000006.12-48234626-48234909	1.6705	4.36913	0.14304	0.910396	Distal Intergenic	NC_000006.12	48212918	48214969	2052	2	RBMXP1	-19658	gene-RBMXP1
NC_000003.12-121937845-121938431	-0.695109	5.79933	0.143056	0.910396	Intron (NM_001145998.2/SLC15A2, intron 18 of 20)	NC_000003.12	121894401	121944188	49788	1	SLC15A2	43445	gene-SLC15A2
NC_000002.12-52917140-52917639	1.6705	4.36913	0.143115	0.910396	Intron (XR_001739464.3/LOC105369165, intron 1 of 5)	NC_000002.12	52702522	52702615	94	2	MIR4431	-214526	gene-MIR4431
NC_000012.12-36995200-36995602	-0.674214	5.81964	0.143138	0.910396	Distal Intergenic	NC_000012.12	38078179	38086652	8474	2	AK6P2	1091050	gene-AK6P2
NC_000001.11-107272424-107272693	-1.02939	5.05642	0.143172	0.910396	Intron (XM_017000686.3/NTNG1, intron 2 of 4)	NC_000001.11	107140088	107484923	344836	1	NTNG1	132337	gene-NTNG1
NC_000007.14-121523604-121523894	1.71708	4.23277	0.1432	0.910396	Distal Intergenic	NC_000007.14	121450948	121511194	60247	2	LOC124901737	-12411	gene-LOC124901737
NC_000004.12-51390816-51391152	-1.52604	4.69788	0.143236	0.910396	Distal Intergenic	NC_000004.12	51833884	51916837	82954	1	DCUN1D4	-442732	gene-DCUN1D4
NC_000002.12-62972815-62973087	-1.78222	4.29651	0.143244	0.910396	Intron (NM_001142615.3/EHBP1, intron 14 of 22)	NC_000002.12	63043922	63048521	4600	2	EHBP1-AS1	75434	gene-EHBP1-AS1
NC_000016.10-78905801-78906213	1.79827	4.55735	0.143367	0.910396	Intron (NM_001291997.2/WWOX, intron 7 of 7)	NC_000016.10	78793581	78796422	2842	2	LOC112268165	-109380	gene-LOC112268165
NC_000007.14-124077442-124077739	-2.15271	4.00176	0.143378	0.910396	Intron (XR_007060509.1/LOC124901741, intron 1 of 1)	NC_000007.14	124077331	124090568	13238	1	LOC124901741	112	gene-LOC124901741
NC_000003.12-48107081-48107426	-1.45127	4.55934	0.143546	0.910396	Distal Intergenic	NC_000003.12	48094801	48095101	301	2	RN7SL664P	-11981	gene-RN7SL664P
NC_000005.10-45076620-45076920	1.12319	5.06872	0.143558	0.910396	Distal Intergenic	NC_000005.10	45227465	45228430	966	1	LOC124901180	-150545	gene-LOC124901180
NC_000001.11-196092068-196092328	-2.28729	3.85438	0.143587	0.910396	Distal Intergenic	NC_000001.11	196044880	196088715	43836	2	LINC01724	-3354	gene-LINC01724
NC_000008.11-44953514-44953836	1.09323	4.92857	0.143604	0.910396	Distal Intergenic	NC_000008.11	43486730	43510775	24046	1	LOC105379397	1466785	gene-LOC105379397
NC_000015.10-95499166-95499445	1.64688	4.19789	0.143646	0.910396	Intron (NR_027132.1/LINC00924, intron 5 of 6)	NC_000015.10	95461814	95491875	30062	2	LOC105370993	-7292	gene-LOC105370993
NC_000006.12-64484281-64484613	-1.38133	4.61558	0.143665	0.910396	Intron (NM_001142800.2/EYS, intron 26 of 42)	NC_000006.12	64979060	64994448	15389	1	LOC105377837	-494447	gene-LOC105377837
NC_000001.11-191570305-191570573	-1.90624	4.22484	0.143736	0.910396	Distal Intergenic	NC_000001.11	191221159	191228498	7340	2	LINC01680	-341808	gene-LINC01680
NC_000007.14-128284916-128285270	1.62244	4.48711	0.144129	0.910396	Distal Intergenic	NC_000007.14	128241278	128257629	16352	1	LEP	43639	gene-LEP
NC_000007.14-2377821-2378297	1.43633	4.60114	0.144131	0.910396	Intron (NM_001362792.2/EIF3B, intron 16 of 19)	NC_000007.14	2393098	2394186	1089	2	LOC402634	15889	gene-LOC402634
NC_000009.12-89453207-89453480	-1.97761	4.27482	0.144136	0.910396	Intron (NM_001142287.2/SEMA4D, intron 2 of 20)	NC_000009.12	89449437	89451764	2328	1	PA2G4P6	3771	gene-PA2G4P6
NC_000009.12-41232461-41232786	-0.629492	6.13026	0.144139	0.910396	Promoter (<=1kb)	NC_000009.12	41233755	41233835	81	1	MIR4477A	-969	gene-MIR4477A
NC_000001.11-78673361-78673718	-1.14468	5.06599	0.144162	0.910396	Distal Intergenic	NC_000001.11	78649789	78664078	14290	1	IFI44	23573	gene-IFI44
NC_000005.10-56308316-56308599	1.86289	3.73546	0.144343	0.910396	Intron (XR_948342.3/LOC105378977, intron 2 of 2)	NC_000005.10	56297565	56297689	125	2	RNU6ATAC2P	-10628	gene-RNU6ATAC2P
NC_000005.10-112056199-112056459	-1.43596	4.54902	0.144363	0.910396	Distal Intergenic	NC_000005.10	111728802	111976932	248131	2	NREP	-79268	gene-NREP
NC_000015.10-27023738-27024054	-1.74442	4.26827	0.144453	0.910396	Intron (NM_001270873.2/GABRG3, intron 2 of 5)	NC_000015.10	27038978	27072105	33128	2	LOC124903449	48051	gene-LOC124903449
NC_000005.10-176680564-176680932	-1.74442	4.26827	0.144489	0.910396	Distal Intergenic	NC_000005.10	176660223	176667527	7305	1	LOC124901144	20342	gene-LOC124901144
NC_000007.14-142891731-142892045	2.16642	3.90796	0.144495	0.910396	Distal Intergenic	NC_000007.14	142814197	142817436	3240	1	LOC105375541	77535	gene-LOC105375541
NC_000001.11-188620224-188620546	-1.43301	4.55269	0.144676	0.910396	Distal Intergenic	NC_000001.11	188905672	189037815	132144	1	LINC01035	-285126	gene-LINC01035
NC_000004.12-133242730-133243118	2.31222	3.3365	0.144691	0.910396	Distal Intergenic	NC_000004.12	133258494	133263115	4622	2	LOC124900863	19997	gene-LOC124900863
NC_000016.10-4810986-4811426	1.63829	4.49683	0.144725	0.910396	Exon (NM_001308096.2/GLYR1, exon 15 of 16)	NC_000016.10	4796968	4802633	5666	2	ROGDI	-8354	gene-ROGDI
NC_000015.10-93719831-93720125	2.31223	3.3365	0.144748	0.910396	Intron (XR_001751681.2/LOC107983974, intron 5 of 5)	NC_000015.10	93856560	93878356	21797	1	LINC02207	-136435	gene-LINC02207
NC_000001.11-92720246-92720536	-1.01227	5.16166	0.144752	0.910396	Intron (NM_001350197.2/EVI5, intron 2 of 19)	NC_000001.11	92755671	92757253	1583	1	CCNJP2	-35135	gene-CCNJP2
NC_000012.12-1079235-1079539	1.62906	4.48455	0.1448	0.910396	Intron (XM_047428566.1/ERC1, intron 2 of 18)	NC_000012.12	911736	991122	79387	2	RAD52	-88114	gene-RAD52
NC_000010.11-45009774-45010093	-1.17256	4.88873	0.144828	0.910396	Distal Intergenic	NC_000010.11	45000923	45005326	4404	1	ZNF22	8852	gene-ZNF22
NC_000001.11-105171372-105171796	-1.21592	4.91233	0.144865	0.910396	Distal Intergenic	NC_000001.11	105001026	105025102	24077	2	LOC105378880	-146271	gene-LOC105378880
NC_000009.12-133754847-133755120	1.49174	4.51884	0.144932	0.910396	Distal Intergenic	NC_000009.12	133659418	133739955	80538	2	SARDH	-14893	gene-SARDH
NC_000008.11-29683862-29684174	1.87129	3.96549	0.145015	0.910396	Distal Intergenic	NC_000008.11	29667865	29669361	1497	2	LOC124901926	-14502	gene-LOC124901926
NC_000002.12-179720771-179721134	1.75696	4.25867	0.145034	0.910396	Intron (NM_001352813.2/ZNF385B, intron 1 of 7)	NC_000002.12	179655799	179660447	4649	1	LOC101927073	64973	gene-LOC101927073
NC_000007.14-77493872-77494271	1.75696	4.25867	0.14504	0.910396	Distal Intergenic	NC_000007.14	77515082	77536949	21868	2	LOC124901681	42678	gene-LOC124901681
NC_000005.10-164030535-164030865	-2.23159	4.04802	0.145066	0.910396	Distal Intergenic	NC_000005.10	164296705	165061734	765030	1	LINC03000	-265840	gene-LINC03000
NC_000019.10-10050875-10051151	1.87129	3.96549	0.14507	0.910396	Intron (NR_027300.2/C3P1, intron 12 of 29)	NC_000019.10	10041356	10074138	32783	1	C3P1	9520	gene-C3P1
NC_000008.11-19252473-19252812	1.57243	4.42752	0.145156	0.910396	Intron (XR_949537.2/LOC105379300, intron 4 of 4)	NC_000008.11	19246056	19277381	31326	1	LOC105379300	6418	gene-LOC105379300
[truncated: 12,524 more rows]

## Sheet: PINX1_KO_EV vs PINX1_KO_PINX1
peakPos	logFC	logCPM	pvalue	fdr	annotation	geneChr	geneStart	geneEnd	geneLength	geneStrand	geneName	distanceToTSS	geneID
NC_000002.12-239644466-239644891	-1.60695	6.18574	0.000122915	0.963958	Distal Intergenic	NC_000002.12	239656408	239662405	5998	1	LOC105373966	-11517	gene-LOC105373966
NC_000001.11-74419428-74419851	2.62619	5.35435	0.000161504	0.963958	Intron (NM_001199327.2/FPGT-TNNI3K, intron 19 of 23)	NC_000001.11	74469376	74537079	67704	2	LRRC53	117228	gene-LRRC53
NC_000016.10-176136-176754	-2.42825	5.2675	0.00024071	0.963958	Promoter (<=1kb)	NC_000016.10	176680	177522	843	1	HBA1	0	gene-HBA1
NC_000005.10-9368809-9369069	3.00519	5.01344	0.000265546	0.963958	Intron (XM_047417867.1/SEMA5A, intron 1 of 19)	NC_000005.10	9511333	9518086	6754	1	SEMA5A-AS1	-142264	gene-SEMA5A-AS1
NC_000016.10-86969080-86969609	-2.50533	5.21042	0.000363821	0.963958	Distal Intergenic	NC_000016.10	87057784	87063991	6208	1	LINC02181	-88175	gene-LINC02181
NC_000005.10-5412741-5413040	2.10544	5.2946	0.000722425	0.963958	Exon (XR_002956209.2/LOC101929200, exon 3 of 3)	NC_000005.10	5258550	5422129	163580	2	LOC101929200	9089	gene-LOC101929200
NC_000015.10-78783379-78783660	6.50441	3.91893	0.00149844	0.963958	Intron (NM_014272.5/ADAMTS7, intron 8 of 23)	NC_000015.10	78755964	78757745	1782	2	LOC112268143	-25635	gene-LOC112268143
NC_000002.12-66776441-66776836	4.69385	4.3657	0.00154464	0.963958	Distal Intergenic	NC_000002.12	66819925	66821517	1593	2	DNMT3AP1	44681	gene-DNMT3AP1
NC_000007.14-148689371-148689726	-6.36731	3.80444	0.00154532	0.963958	Distal Intergenic	NC_000007.14	148697756	148801110	103355	1	CUL1	-8030	gene-CUL1
NC_000018.10-53385715-53386059	6.64777	4.02391	0.00176222	0.963958	Exon (NM_005215.4/DCC, exon 16 of 29)	NC_000018.10	53388241	53390176	1936	2	LOC124904305	4117	gene-LOC124904305
NC_000023.11-142561577-142561871	-6.63534	4.00335	0.00183056	0.963958	Intron (XR_938605.2/LOC105373345, intron 1 of 2)	NC_000023.11	142546381	142624662	78282	1	LOC105373345	15197	gene-LOC105373345
NW_009646199.1-70373-70910	2.23413	5.17142	0.00190687	0.963958	-	-	-	-	-	-	-	-	-
NC_000005.10-73023889-73024207	6.70776	4.06927	0.00194625	0.963958	Intron (XM_017009022.3/FCHO2, intron 8 of 18)	NC_000005.10	72996721	72997842	1122	1	LOC100420515	27169	gene-LOC100420515
NC_000006.12-103733672-103734150	-2.66119	4.8808	0.00198482	0.963958	Distal Intergenic	NC_000006.12	103583135	103583268	134	1	LOC124900225	150538	gene-LOC124900225
NC_000023.11-77862875-77863171	6.55436	3.95777	0.00207662	0.963958	Intron (NM_001367916.1/MAGT1, intron 3 of 9)	NC_000023.11	77825747	77895568	69822	2	MAGT1	32397	gene-MAGT1
NC_000005.10-47735115-47735487	-1.17014	6.45256	0.00213937	0.963958	Distal Intergenic	NC_000005.10	45254948	45696380	441433	2	HCN1	-2038736	gene-HCN1
NC_000020.11-28046241-28046662	1.7897	5.41348	0.0021917	0.963958	Distal Intergenic	NC_000020.11	28580633	28602665	22033	2	FRG1CP	556003	gene-FRG1CP
NC_000006.12-50402415-50402706	-6.63651	4.00405	0.00222933	0.963958	Distal Intergenic	NC_000006.12	50462041	50464216	2176	1	LOC124901479	-59335	gene-LOC124901479
NC_000001.11-71445556-71445847	-2.31952	5.06751	0.00232744	0.963958	Intron (NM_173808.3/NEGR1, intron 6 of 6)	NC_000001.11	71086324	71088956	2633	2	LOC105378795	-356601	gene-LOC105378795
NC_000013.11-62341106-62341416	-6.56037	3.94843	0.00242143	0.963958	Distal Intergenic	NC_000013.11	62323657	62328847	5191	1	LINC00459	17450	gene-LINC00459
NC_000014.9-104976527-104976805	6.40137	3.83965	0.00265727	0.963958	Intron (NM_138420.4/AHNAK2, intron 1 of 6)	NC_000014.9	104937253	104978374	41122	2	AHNAK2	1569	gene-AHNAK2
NC_000001.11-189030349-189030633	5.90577	3.4973	0.0029296	0.963958	Intron (NR_174955.1/LINC01035, intron 1 of 1)	NC_000001.11	189149763	189603580	453818	1	LOC105371657	-119130	gene-LOC105371657
NC_000002.12-120460715-120461001	5.90577	3.4973	0.00293022	0.963958	Distal Intergenic	NC_000002.12	120464335	120466349	2015	2	LINC01101	5348	gene-LINC01101
NC_000014.9-45384480-45384788	5.90577	3.4973	0.00293888	0.963958	Intron (XR_943817.4/LOC105370475, intron 4 of 4)	NC_000014.9	45366149	45389286	23138	1	LOC105370475	18332	gene-LOC105370475
NC_000003.12-196263994-196264334	-3.22078	4.64039	0.00295297	0.963958	Intron (NM_001312673.2/PCYT1A, intron 2 of 8)	NC_000003.12	196234368	196287726	53359	2	PCYT1A	23392	gene-PCYT1A
NC_000006.12-57652700-57653211	-2.63848	4.85372	0.00302372	0.963958	Distal Intergenic	NC_000006.12	57800211	57800284	74	1	TRI-AAT1-1	-147000	gene-TRI-AAT1-1
NC_000023.11-74065649-74065935	-6.44622	3.86103	0.00306586	0.963958	Intron (NR_024582.1/JPX, intron 4 of 4)	NC_000023.11	74031461	74031839	379	1	RPSAP14	34189	gene-RPSAP14
NC_000015.10-38281832-38282099	6.53671	3.93868	0.00331108	0.963958	Intron (NM_152594.3/SPRED1, intron 1 of 6)	NC_000015.10	38252836	38357249	104414	1	SPRED1	28997	gene-SPRED1
NC_000002.12-195769032-195769384	6.47239	3.89101	0.00331241	0.963958	Intron (XM_011511497.3/DNAH7, intron 28 of 31)	NC_000002.12	195738122	195763016	24895	1	LOC107985972	30911	gene-LOC107985972
NC_000009.12-136697453-136697806	-2.38746	4.97621	0.00377045	0.963958	Distal Intergenic	NC_000009.12	136673143	136687457	14315	2	AGPAT2	-9997	gene-AGPAT2
NC_000005.10-158348062-158348418	-3.4466	4.4914	0.00392218	0.963958	Intron (NR_109888.1/LINC02227, intron 4 of 6)	NC_000005.10	158320683	158409773	89091	2	LINC02227	61355	gene-LINC02227
NC_000019.10-33395898-33396166	6.3347	3.79068	0.00396279	0.963958	Intron (NM_000285.4/PEPD, intron 12 of 14)	NC_000019.10	33401869	33408965	7097	1	LOC124904692	-5703	gene-LOC124904692
NC_000015.10-54645848-54646131	5.91418	3.50212	0.00397614	0.963958	Distal Intergenic	NC_000015.10	54320538	54321732	1195	2	HNRNPA1P74	-324117	gene-HNRNPA1P74
NC_000023.11-36299213-36299480	6.2605	3.73779	0.00406454	0.963958	Intron (XM_017029452.2/CFAP47, intron 52 of 53)	NC_000023.11	36374755	36375213	459	2	RPS15AP40	75733	gene-RPS15AP40
NC_000011.10-13791651-13792002	-2.45639	4.87901	0.00475461	0.963958	Intron (NR_149108.1/LINC02548, intron 3 of 3)	NC_000011.10	13784386	13848002	63617	1	LINC02548	7266	gene-LINC02548
NC_000007.14-155042194-155042500	-3.45233	4.4872	0.00498216	0.963958	Distal Intergenic	NC_000007.14	155070324	155087392	17069	1	HTR5A	-27824	gene-HTR5A
NC_000002.12-139182269-139182549	5.70316	3.36704	0.00508815	0.963958	Distal Intergenic	NC_000002.12	139180703	139182096	1394	1	LOC107985821	1567	gene-LOC107985821
NC_000007.14-141023624-141023974	2.65598	4.74311	0.0054749	0.963958	Distal Intergenic	NC_000007.14	141002610	141014952	12343	2	MRPS33	-8673	gene-MRPS33
NC_000013.11-50665758-50666065	-4.37708	4.08528	0.00567306	0.963958	Distal Intergenic	NC_000013.11	50683721	50696639	12919	2	LOC107984568	30574	gene-LOC107984568
NC_000012.12-61882598-61882952	6.6052	3.98868	0.00568405	0.963958	Intron (XM_024448965.2/TAFA2, intron 1 of 4)	NC_000012.12	61879244	61880972	1729	1	KRT8P19	3355	gene-KRT8P19
NC_000016.10-46786787-46787061	6.5439	3.94262	0.00576734	0.963958	Distal Intergenic	NC_000016.10	46702282	46763246	60965	2	MYLK3	-23542	gene-MYLK3
NC_000011.10-95946747-95947120	2.24453	4.93305	0.00588591	0.963958	Distal Intergenic	NC_000011.10	95963215	95963677	463	1	RPL32P25	-16095	gene-RPL32P25
NC_000009.12-136238874-136239340	3.44414	4.53155	0.00589996	0.963958	Intron (NM_181701.4/QSOX2, intron 1 of 11)	NC_000009.12	136206333	136245812	39480	2	QSOX2	6472	gene-QSOX2
NC_000001.11-83496206-83496700	1.808	5.4961	0.00591273	0.963958	Distal Intergenic	NC_000001.11	83516735	83574093	57359	1	LOC107985043	-20035	gene-LOC107985043
NC_000023.11-56506865-56507151	-6.22701	3.70233	0.00596356	0.963958	Distal Intergenic	NC_000023.11	56563627	56567868	4242	1	UBQLN2	-56476	gene-UBQLN2
NC_000015.10-73676238-73676596	3.79591	4.36995	0.0060477	0.963958	Distal Intergenic	NC_000015.10	73683944	73714514	30571	1	CD276	-7348	gene-CD276
NC_000005.10-20767417-20767995	1.32319	5.96771	0.00605502	0.963958	Intron (NR_149120.1/LINC02241, intron 4 of 11)	NC_000005.10	20849714	20875809	26096	2	LOC105374673	107814	gene-LOC105374673
NC_000009.12-120019463-120019719	-5.75881	3.38846	0.00620325	0.963958	Distal Intergenic	NC_000009.12	120051009	120051841	833	1	LOC124902259	-31290	gene-LOC124902259
NC_000001.11-105839985-105840309	-2.78474	4.78509	0.00622273	0.963958	Intron (XR_947660.1/LOC105378883, intron 2 of 3)	NC_000001.11	105830359	105859474	29116	1	LOC105378883	9627	gene-LOC105378883
NC_000009.12-98051196-98051696	3.06214	4.57371	0.00649098	0.963958	Intron (XM_047424162.1/TRIM14, intron 6 of 6)	NC_000009.12	98056732	98083077	26346	1	NANS	-5036	gene-NANS
NC_000005.10-166146214-166146772	1.95944	5.0863	0.00651676	0.963958	Distal Intergenic	NC_000005.10	166230144	166232898	2755	2	LOC105377705	86126	gene-LOC105377705
NC_000011.10-48443996-48444281	4.09973	3.92084	0.0065348	0.963958	Distal Intergenic	NC_000011.10	48432217	48433147	931	2	OR4C10P	-10850	gene-OR4C10P
NC_000017.11-18969477-18969848	-4.44556	4.12332	0.00689829	0.963958	3' UTR	NC_000017.11	18950676	19022565	71890	1	SLC5A10	18802	gene-SLC5A10
NC_000012.12-33623309-33623634	4.35663	4.11025	0.00700214	0.963958	Distal Intergenic	NC_000012.12	33685957	33691866	5910	1	LOC105369726	-62323	gene-LOC105369726
NC_000002.12-122819781-122820122	-4.20869	3.94868	0.00726776	0.963958	Distal Intergenic	NC_000002.12	122800093	122808893	8801	2	LOC105373594	-10889	gene-LOC105373594
NC_000023.11-61157888-61158499	-1.38515	5.57949	0.00758923	0.963958	Distal Intergenic	NC_000023.11	62884099	62884971	873	2	ZFRP1	1726472	gene-ZFRP1
NC_000020.11-35900239-35900546	-3.73956	4.28502	0.00779314	0.963958	Intron (NM_016436.5/PHF20, intron 10 of 17)	NC_000020.11	35850501	35850958	458	2	COX7BP2	-49282	gene-COX7BP2
NC_000017.11-48205976-48206315	-4.33163	4.0383	0.007794	0.963958	Intron (NM_001075099.2/SKAP1, intron 4 of 12)	NC_000017.11	48211280	48211786	507	2	LSM3P1	5471	gene-LSM3P1
NC_000006.12-21363416-21363890	1.88842	5.03568	0.00797379	0.963958	Distal Intergenic	NC_000006.12	21227804	21231059	3256	2	LOC107986578	-132358	gene-LOC107986578
NC_000020.11-58208806-58209386	-1.90009	5.19119	0.00808103	0.963958	Distal Intergenic	NC_000020.11	58216126	58228653	12528	2	ANKRD60	19267	gene-ANKRD60
NC_000006.12-68347022-68347299	6.21057	3.70952	0.0081361	0.963958	Distal Intergenic	NC_000006.12	68226970	68329899	102930	2	LINC02549	-17124	gene-LINC02549
NC_000021.9-33775596-33775852	4.47632	4.19403	0.00819535	0.963958	Intron (XM_011529693.4/ITSN1, intron 14 of 21)	NC_000021.9	33642501	33899861	257361	1	ITSN1	133096	gene-ITSN1
NC_000013.11-17333295-17333648	-1.50782	5.43645	0.00842382	0.963958	Distal Intergenic	NC_000013.11	18408127	18423420	15294	1	LOC102724148	-1074479	gene-LOC102724148
NC_000001.11-114459981-114460259	-1.94527	5.01825	0.00853505	0.963958	Exon (RPL26P10/RPL26P10, exon 1 of 1)	NC_000001.11	114459892	114460404	513	1	RPL26P10	90	gene-RPL26P10
NC_000001.11-59913255-59913579	1.99986	5.1103	0.00863436	0.963958	Intron (XM_047447498.1/CYP2J2, intron 2 of 8)	NC_000001.11	59893308	59969212	75905	2	CYP2J2	55633	gene-CYP2J2
NC_000009.12-60674727-60675022	-1.27	5.75103	0.00878744	0.963958	Distal Intergenic	NC_000009.12	60832662	60838399	5738	2	CNTNAP3P4	163377	gene-CNTNAP3P4
NC_000002.12-68579404-68579904	2.82861	4.65591	0.00894243	0.963958	3' UTR	NC_000002.12	68643579	68658251	14673	1	PROKR1	-63675	gene-PROKR1
NC_000001.11-85420604-85421075	-1.29924	5.9342	0.00899514	0.963958	Intron (XM_017000889.2/DDAH1, intron 1 of 5)	NC_000001.11	85265776	85276632	10857	2	BCL10	-143973	gene-BCL10
NC_000008.11-135688061-135688359	3.6839	4.28721	0.0090509	0.963958	Distal Intergenic	NC_000008.11	135671316	135673448	2133	2	LOC124902046	-14614	gene-LOC124902046
NC_000006.12-104536320-104536590	4.21209	4.00302	0.00916975	0.963958	Distal Intergenic	NC_000006.12	104462840	104527472	64633	2	LOC105377918	-8849	gene-LOC105377918
NC_000011.10-78628054-78628906	-1.96226	5.21872	0.00946887	0.963958	Distal Intergenic	NC_000011.10	78435968	78574864	138897	2	NARS2	-53191	gene-NARS2
NC_000016.10-21164067-21164353	-4.2844	4.00151	0.00947926	0.963958	Intron (XM_017023471.2/LDAF1, intron 2 of 5)	NC_000016.10	20933111	21159459	226349	2	DNAH3	-4609	gene-DNAH3
NC_000023.11-49597098-49597463	-1.55478	5.46838	0.00962687	0.963958	Promoter (1-2kb)	NC_000023.11	49599013	49608538	9526	1	GAGE1	-1550	gene-GAGE1
NC_000012.12-115285662-115286083	-1.22614	5.75997	0.00972975	0.963958	Intron (XR_007063601.1/LOC124903082, intron 4 of 4)	NC_000012.12	115270029	115355038	85010	2	LOC124903082	68955	gene-LOC124903082
NC_000005.10-28620566-28620945	-1.30434	5.57865	0.00973012	0.963958	Distal Intergenic	NC_000005.10	28548375	28571856	23482	2	LOC105374701	-48711	gene-LOC105374701
NC_000004.12-133242730-133243118	-3.80979	4.31527	0.00987267	0.963958	Distal Intergenic	NC_000004.12	133258494	133263115	4622	2	LOC124900863	19997	gene-LOC124900863
NC_000003.12-147486275-147486597	3.24338	4.38869	0.0100455	0.963958	Intron (NR_121655.1/LOC440982, intron 1 of 2)	NC_000003.12	147421327	147509910	88584	1	LOC440982	64949	gene-LOC440982
NC_000011.10-52169538-52169921	-1.34944	5.50096	0.010064	0.963958	Distal Intergenic	NC_000011.10	50409147	50420631	11485	1	LOC646813	1760392	gene-LOC646813
NC_000013.11-39074118-39074539	-3.72112	4.24729	0.0101042	0.963958	Distal Intergenic	NC_000013.11	39085055	39091694	6640	1	LOC105370169	-10516	gene-LOC105370169
NW_021160017.1-3138114-3138464	-5.52109	3.24206	0.0101824	0.963958	Promoter (<=1kb)	NW_021160017.1	3138397	3170941	32545	1	LOC124905514	0	gene-LOC124905514
NC_000005.10-6584366-6584793	1.33711	5.65618	0.0105402	0.963958	Intron (NR_024423.2/LINC01018, intron 3 of 4)	NC_000005.10	6582136	6588500	6365	1	LINC01018	2231	gene-LINC01018
NC_000023.11-45503173-45503495	-4.20586	3.94654	0.0105473	0.963958	Promoter (1-2kb)	NC_000023.11	45505388	45527239	21852	1	LINC01204	-1893	gene-LINC01204
NC_000012.12-75913798-75914242	-3.78097	4.31794	0.0110376	0.963958	Distal Intergenic	NC_000012.12	75964752	75965246	495	1	LOC100289143	-50510	gene-LOC100289143
NC_000002.12-50615107-50615379	-5.51755	3.24011	0.0110843	0.963958	Intron (NM_001135659.3/NRXN1, intron 9 of 23)	NC_000002.12	50620924	50632732	11809	1	LOC101927089	-5545	gene-LOC101927089
NC_000001.11-99607464-99607734	1.87881	5.12584	0.0111856	0.963958	Distal Intergenic	NC_000001.11	99646113	99694535	48423	1	PALMD	-38379	gene-PALMD
NC_000005.10-47167628-47168030	1.54225	5.23936	0.0116007	0.963958	Distal Intergenic	NC_000005.10	45254948	45696380	441433	2	HCN1	-1471249	gene-HCN1
NC_000008.11-78715625-78715972	3.61379	4.22827	0.0116825	0.963958	Intron (NM_001362969.2/ZC2HC1A, intron 9 of 9)	NC_000008.11	78722847	78724374	1528	2	C4orf46P3	8402	gene-C4orf46P3
NC_000017.11-1559013-1559305	-3.66886	4.20824	0.0116886	0.963958	Intron (XM_047436299.1/PITPNA, intron 1 of 11)	NC_000017.11	1517718	1562792	45075	2	PITPNA	3487	gene-PITPNA
NC_000012.12-57777368-57777667	-3.36309	4.4193	0.0117525	0.963958	Intron (NM_015433.3/EEF1AKMT3, intron 2 of 2)	NC_000012.12	57772614	57782541	9928	1	EEF1AKMT3	4755	gene-EEF1AKMT3
NC_000023.11-15442069-15442362	-3.68524	4.24513	0.0119597	0.963958	Intron (NR_037859.2/PIR-FIGF, intron 4 of 14)	NC_000023.11	15345591	15491309	145719	2	PIR-FIGF	48947	gene-PIR-FIGF
NC_000005.10-11722534-11722833	-1.92005	5.11006	0.0119757	0.963958	Intron (NM_001288717.2/CTNND2, intron 2 of 20)	NC_000005.10	10971836	11904446	932611	2	CTNND2	181613	gene-CTNND2
NC_000017.11-76433638-76434058	-3.01747	4.48671	0.0120795	0.963958	Intron (NM_022066.4/UBE2O, intron 1 of 17)	NC_000017.11	76389456	76453152	63697	2	UBE2O	19094	gene-UBE2O
NC_000007.14-125055151-125055507	-4.32913	4.03626	0.0120936	0.963958	Intron (NR_125718.1/POT1-AS1, intron 4 of 10)	NC_000007.14	125033433	125035383	1951	1	EEF1GP1	21719	gene-EEF1GP1
NC_000005.10-132517555-132517891	-2.3037	4.78195	0.0121825	0.963958	Distal Intergenic	NC_000005.10	132481609	132490773	9165	2	IRF1	-26783	gene-IRF1
NC_000011.10-51316774-51317144	1.54311	5.239	0.0122962	0.963958	Distal Intergenic	NC_000011.10	50409147	50420631	11485	1	LOC646813	907628	gene-LOC646813
NC_000008.11-79978749-79979042	3.68058	4.27776	0.0124561	0.963958	Intron (NM_014018.3/MRPS28, intron 2 of 2)	NC_000008.11	79918717	80030259	111543	2	MRPS28	51217	gene-MRPS28
NC_000015.10-17661946-17662293	-3.71176	4.24113	0.0126513	0.963958	Distal Intergenic	NC_000015.10	21179914	21189864	9951	1	LOC105379205	-3517621	gene-LOC105379205
NC_000001.11-110533180-110533522	2.28217	4.81138	0.0129182	0.963958	Distal Intergenic	NC_000001.11	110525453	110526827	1375	1	LOC124904292	7728	gene-LOC124904292
NC_000005.10-14487079-14487720	-1.23097	5.95737	0.0129426	0.963958	Exon (NM_007118.4/TRIO, exon 48 of 57)	NC_000005.10	14463983	14464067	85	1	SNORD170	23097	gene-SNORD170
NC_000006.12-50827529-50828112	2.2745	4.81319	0.0130743	0.963958	Intron (XM_017011233.2/TFAP2B, intron 5 of 9)	NC_000006.12	50817245	50819026	1782	2	LOC124901490	-8504	gene-LOC124901490
NC_000007.14-149765128-149765458	3.54769	4.18482	0.0132579	0.963958	Exon (XM_005249959.5/ZNF467, exon 5 of 5)	NC_000007.14	149776042	149833965	57924	1	SSPOP	-10584	gene-SSPOP
NC_000017.11-5099587-5100105	-2.12853	4.93325	0.0134244	0.963958	Distal Intergenic	NC_000017.11	5111935	5114382	2448	1	ZNF232-AS1	-11830	gene-ZNF232-AS1
NC_000002.12-10058790-10059109	-3.54658	4.12993	0.0134324	0.963958	3' UTR	NC_000002.12	10043550	10054836	11287	1	KLF11	15241	gene-KLF11
NC_000003.12-52270163-52270484	-2.5434	4.61286	0.0134376	0.963958	Promoter (1-2kb)	NC_000003.12	52268278	52268361	84	2	MIRLET7G	-1803	gene-MIRLET7G
NC_000012.12-22942465-22942854	-3.30742	4.39642	0.0136223	0.963958	Distal Intergenic	NC_000012.12	23175636	23191587	15952	1	LOC101928441	-232782	gene-LOC101928441
NC_000009.12-115112419-115112973	-2.12227	4.93313	0.0136744	0.963958	Intron (XR_007061746.1/LOC124902255, intron 2 of 2)	NC_000009.12	115019575	115118157	98583	2	TNC	5184	gene-TNC
NC_000004.12-153847322-153847600	-4.32955	4.04972	0.0137406	0.963958	Intron (XR_007058336.1/LOC101927947, intron 3 of 14)	NC_000004.12	153780591	153789083	8493	2	SFRP2	-58240	gene-SFRP2
NC_000009.12-38427223-38427591	2.75036	4.59805	0.0137837	0.963958	Intron (XR_007061485.1/LOC105376041, intron 2 of 6)	NC_000009.12	38424611	38477489	52879	1	LOC105376041	2613	gene-LOC105376041
NC_000007.14-34234584-34234896	4.0631	3.89093	0.0139342	0.963958	Distal Intergenic	NC_000007.14	33904915	34156427	251513	1	BMPER	329670	gene-BMPER
NC_000015.10-54942438-54942699	4.0631	3.89093	0.0139529	0.963958	Distal Intergenic	NC_000015.10	55056747	55092173	35427	1	LOC105370829	-114048	gene-LOC105370829
NC_000001.11-158349105-158349538	-1.99684	5.13834	0.0140604	0.963958	Distal Intergenic	NC_000001.11	158353894	158357553	3660	1	CD1E	-4356	gene-CD1E
NC_000002.12-41154884-41155146	3.9087	3.78926	0.0140766	0.963958	Promoter (1-2kb)	NC_000002.12	41156565	41157555	991	1	HNRNPA1P57	-1419	gene-HNRNPA1P57
NC_000010.11-102812325-102812887	1.84906	5.00807	0.0141202	0.963958	Exon (NM_001083913.2/WBP1L, exon 4 of 4)	NC_000010.11	102832676	102834504	1829	1	CYP17A1-AS1	-19789	gene-CYP17A1-AS1
NC_000012.12-21061316-21061614	2.87094	4.43373	0.0144379	0.963958	Intron (NM_001371097.1/SLCO1B3-SLCO1B7, intron 13 of 15)	NC_000012.12	21131194	21239796	108603	1	SLCO1B1	-69580	gene-SLCO1B1
NC_000006.12-69346632-69347043	-2.94445	4.424	0.0145224	0.963958	Intron (NM_001704.3/ADGRB3, intron 26 of 31)	NC_000006.12	69745802	69747055	1254	1	GAPDHP42	-398759	gene-GAPDHP42
NC_000003.12-119505830-119506128	-4.06944	3.84935	0.0146877	0.963958	Intron (NM_016589.4/TIMMDC1, intron 4 of 6)	NC_000003.12	119498547	119525090	26544	1	TIMMDC1	7284	gene-TIMMDC1
NC_000009.12-73711953-73712243	2.47949	4.61173	0.0150066	0.963958	Distal Intergenic	NC_000009.12	73648890	73649842	953	1	LOC100422376	63064	gene-LOC100422376
NC_000003.12-2673498-2673809	-3.58891	4.1729	0.0151629	0.963958	Intron (NM_001350095.2/CNTN4, intron 4 of 24)	NC_000003.12	2812934	2851833	38900	2	LOC105376926	178024	gene-LOC105376926
NC_000004.12-9243529-9244056	-0.877411	6.60455	0.01525	0.963958	Promoter (<=1kb)	NC_000004.12	9243879	9245471	1593	1	USP17L17	0	gene-USP17L17
NC_000002.12-168817677-168817979	-3.99646	3.79859	0.0153181	0.963958	Intron (NM_001171631.2/NOSTRIN, intron 6 of 20)	NC_000002.12	168771951	168786429	14479	2	CERS6-AS1	-31249	gene-CERS6-AS1
NT_167218.1-6471-6757	0.593088	8.46578	0.0153507	0.963958	Distal Intergenic	NT_167218.1	48210	56399	8190	1	LOC100287610	-41453	gene-LOC100287610
NC_000011.10-51363936-51364280	-1.65756	5.55808	0.0154528	0.963958	Distal Intergenic	NC_000011.10	50409147	50420631	11485	1	LOC646813	954790	gene-LOC646813
NC_000011.10-103448687-103448964	3.74782	3.6814	0.0155567	0.963958	Intron (NM_001080463.2/DYNC2H1, intron 86 of 89)	NC_000011.10	103627244	103629231	1988	2	LOC100190922	180267	gene-LOC100190922
NC_000007.14-56884211-56884692	3.67578	4.26885	0.0156811	0.963958	Promoter (2-3kb)	NC_000007.14	56875385	56882146	6762	2	LOC100130849	-2066	gene-LOC100130849
NC_000007.14-95786199-95787228	1.44476	5.67836	0.0157262	0.963958	Intron (NM_001135556.2/DYNC1I1, intron 1 of 16)	NC_000007.14	95772554	96110322	337769	1	DYNC1I1	13646	gene-DYNC1I1
NC_000012.12-87426533-87427000	-2.56206	4.61364	0.0157573	0.963958	Promoter (2-3kb)	NC_000012.12	87429152	87440601	11450	1	LOC105369880	-2152	gene-LOC105369880
NC_000005.10-76550864-76551222	-2.31156	4.78253	0.0159216	0.963958	5' UTR	NC_000005.10	76510401	76511643	1243	1	LOC101060043	40464	gene-LOC101060043
NC_000023.11-9722127-9722389	3.49827	4.14833	0.0159224	0.963958	Downstream (2-3kb)	NC_000023.11	9737100	9741053	3954	1	LOC105373126	-14711	gene-LOC105373126
NC_000007.14-141919516-141919802	-2.88807	4.39106	0.0160275	0.963958	Exon (NM_001001656.3/OR9A4, exon 2 of 2)	NC_000007.14	141916399	141920625	4227	1	OR9A4	3118	gene-OR9A4
NC_000001.11-219542270-219542625	-2.92937	4.42161	0.0160288	0.963958	Intron (NR_135822.1/LYPLAL1-AS1, intron 1 of 3)	NC_000001.11	219555400	219557707	2308	1	LOC124904514	-12775	gene-LOC124904514
NC_000017.11-80436101-80436385	-3.55365	4.12421	0.0161607	0.963958	3' UTR	NC_000017.11	80419418	80419493	76	1	MIR4730	16684	gene-MIR4730
NC_000005.10-35099048-35099365	1.48607	5.34822	0.0162872	0.963958	Intron (NM_001204316.1/PRLR, intron 1 of 9)	NC_000005.10	34998102	35047949	49848	2	AGXT2	-51100	gene-AGXT2
NC_000013.11-44844195-44844507	3.5834	4.20544	0.0163552	0.963958	Intron (XR_941934.4/LOC105370187, intron 3 of 3)	NC_000013.11	44799504	44809630	10127	2	LINC00330	-34566	gene-LINC00330
NC_000023.11-26146124-26146487	-3.6742	4.21075	0.0167168	0.963958	Distal Intergenic	NC_000023.11	26138343	26140736	2394	1	MAGEB18	7782	gene-MAGEB18
NC_000009.12-42058114-42058394	3.4192	4.09024	0.0169279	0.963958	Intron (NM_001201380.3/CNTNAP3B, intron 3 of 23)	NC_000009.12	41890536	42129426	238891	2	CNTNAP3B	71032	gene-CNTNAP3B
NC_000002.12-214469538-214469888	-3.60669	4.16297	0.0170057	0.963958	Intron (NM_001080500.4/VWC2L, intron 3 of 3)	NC_000002.12	214510182	214536890	26709	1	VWC2L-IT1	-40294	gene-VWC2L-IT1
NC_000022.11-19389400-19390016	1.59863	5.11834	0.0172219	0.963958	Intron (NM_003325.4/HIRA, intron 9 of 24)	NC_000022.11	19365765	19366044	280	1	RN7SL168P	23636	gene-RN7SL168P
NC_000005.10-148266430-148266703	3.39265	4.06795	0.0172677	0.963958	Promoter (2-3kb)	NC_000005.10	148268794	148286255	17462	1	SPINK13	-2091	gene-SPINK13
NC_000003.12-4027012-4027272	2.82526	4.39798	0.0173164	0.963958	Intron (XR_007095788.1/LOC102723512, intron 1 of 2)	NC_000003.12	4006119	4046770	40652	1	LOC102723512	20894	gene-LOC102723512
NC_000001.11-173286588-173286894	4.06062	3.89368	0.017453	0.963958	Intron (XM_047429902.1/TNFSF4, intron 2 of 4)	NC_000001.11	173281077	173281201	125	1	LOC124904846	5512	gene-LOC124904846
NC_000010.11-34864699-34865079	2.19423	4.74896	0.0176724	0.963958	Distal Intergenic	NC_000010.11	34815768	34816422	655	1	PARD3-DT	48932	gene-PARD3-DT
NC_000019.10-24281628-24282129	-1.2082	5.51622	0.0177713	0.963958	Distal Intergenic	NC_000019.10	24177437	24179011	1575	1	LOC124904678	104192	gene-LOC124904678
NC_000006.12-12849139-12849431	2.20906	4.76269	0.0178126	0.963958	Intron (NM_001374582.1/PHACTR1, intron 4 of 11)	NC_000006.12	12828595	12834753	6159	2	LOC105374934	-14387	gene-LOC105374934
NC_000016.10-55045206-55045510	-3.50175	4.08568	0.0178663	0.963958	Intron (XR_933599.1/LOC105371278, intron 2 of 2)	NC_000016.10	55042998	55049302	6305	2	LOC105371278	3792	gene-LOC105371278
NC_000005.10-23990321-23990589	1.7707	5.05121	0.0182444	0.963958	Intron (NR_131245.1/LINC02899, intron 4 of 4)	NC_000005.10	23972188	23972294	107	2	LOC124900210	-18028	gene-LOC124900210
NC_000009.12-44644641-44644945	-1.65087	5.10408	0.0182728	0.963958	Distal Intergenic	NC_000009.12	43108039	43127498	19460	2	LOC102724922	-1517144	gene-LOC102724922
NC_000010.11-55458337-55458618	-5.23674	3.07931	0.018405	0.963958	Intron (NM_001354404.2/PCDH15, intron 2 of 34)	NC_000010.11	55567739	55567842	104	1	LOC124902580	-109121	gene-LOC124902580
NC_000005.10-25529450-25530043	-1.06683	6.03588	0.0186754	0.963958	Distal Intergenic	NC_000005.10	25569824	25581787	11964	1	LOC124901175	-39781	gene-LOC124901175
NC_000020.11-61727917-61728222	-2.96223	4.45466	0.0188438	0.963958	Intron (NM_001794.5/CDH4, intron 2 of 15)	NC_000020.11	61717506	61719748	2243	2	LOC100128310	-8170	gene-LOC100128310
NC_000002.12-65841931-65842237	3.19512	3.93136	0.018914	0.963958	Distal Intergenic	NC_000002.12	65921942	66084639	162698	1	LINC02934	-79705	gene-LINC02934
NC_000006.12-14724776-14725322	1.72854	5.2092	0.0189247	0.963958	Distal Intergenic	NC_000006.12	14586304	14717489	131186	2	LOC101928354	-7288	gene-LOC101928354
NC_000016.10-37981265-37981606	-0.964729	6.20909	0.0190111	0.963958	Distal Intergenic	NC_000016.10	36101116	36102205	1090	1	LOC101929923	1880150	gene-LOC101929923
NW_025791779.1-261799-262114	2.91469	4.45744	0.0191545	0.963958	-	-	-	-	-	-	-	-	-
NC_000023.11-129680460-129680949	-3.29393	4.38842	0.0193818	0.963958	Promoter (1-2kb)	NC_000023.11	129675888	129678470	2583	2	LOC105373334	-1991	gene-LOC105373334
NC_000006.12-69055183-69055493	-5.39194	3.16596	0.0199578	0.963958	Intron (NM_001704.3/ADGRB3, intron 15 of 31)	NC_000006.12	68720546	68727247	6702	2	LOC124901492	-327937	gene-LOC124901492
NW_013171813.1-192166-192510	-3.24741	4.32083	0.0200217	0.963958	Distal Intergenic	NW_013171813.1	156623	157734	1112	1	LOC101929932	35544	gene-LOC101929932
NC_000001.11-107831865-107832613	1.31564	5.79062	0.0200293	0.963958	Intron (XM_024450319.2/VAV3, intron 2 of 26)	NC_000001.11	107897223	107897304	82	1	MIR7852	-64610	gene-MIR7852
NC_000009.12-30161472-30161917	-3.18674	4.2866	0.0201273	0.963958	Distal Intergenic	NC_000009.12	30178475	30178577	103	2	LOC124902344	16660	gene-LOC124902344
NC_000007.14-127840216-127840608	-1.62454	5.0835	0.0202365	0.963958	Intron (XM_017011987.3/SND1, intron 11 of 16)	NC_000007.14	127997509	128000077	2569	1	SND1-IT1	-156901	gene-SND1-IT1
NC_000002.12-53608514-53608777	-3.56928	3.51745	0.020437	0.963958	Promoter (2-3kb)	NC_000002.12	53579736	53606144	26409	2	LOC105374600	-2371	gene-LOC105374600
NC_000009.12-89453207-89453480	3.46808	4.12634	0.0204811	0.963958	Intron (NM_001142287.2/SEMA4D, intron 2 of 20)	NC_000009.12	89449437	89451764	2328	1	PA2G4P6	3771	gene-PA2G4P6
NC_000006.12-20111190-20111491	3.91646	3.79348	0.0208776	0.963958	Intron (XM_006714999.3/MBOAT1, intron 11 of 12)	NC_000006.12	20066851	20075371	8521	2	LOC105374965	-35820	gene-LOC105374965
NC_000001.11-182205149-182205434	3.24009	3.96415	0.0209346	0.963958	Intron (NR_104175.1/LINC01344, intron 2 of 2)	NC_000001.11	182182038	182183133	1096	2	YPEL5P1	-22017	gene-YPEL5P1
NC_000005.10-149644140-149644421	-4.08939	3.8598	0.0212553	0.963958	Promoter (2-3kb)	NC_000005.10	149637243	149641481	4239	2	LOC124901104	-2660	gene-LOC124901104
NC_000004.12-16248901-16249352	3.62477	4.23701	0.0213736	0.963958	Intron (NR_027696.1/TAPT1-AS1, intron 2 of 2)	NC_000004.12	16256254	16256601	348	2	RPS21P4	7249	gene-RPS21P4
NC_000011.10-30406219-30406758	-1.68803	5.03757	0.0213934	0.963958	Intron (NM_001377956.1/MPPED2, intron 6 of 6)	NC_000011.10	30368060	30368688	629	1	RPL12P30	38160	gene-RPL12P30
NC_000011.10-55780509-55780891	-3.58826	4.16217	0.0215987	0.963958	Distal Intergenic	NC_000011.10	55773438	55774382	945	1	OR5D13	7072	gene-OR5D13
NC_000023.11-132844094-132844463	3.09437	4.28055	0.0218439	0.963958	Intron (XM_011531406.2/HS6ST2, intron 2 of 4)	NC_000023.11	132907151	132908990	1840	2	NAA20P1	64527	gene-NAA20P1
NC_000001.11-39021765-39022170	2.08346	4.81426	0.0219031	0.963958	Distal Intergenic	NC_000001.11	39026350	39034615	8266	1	NDUFS5	-4180	gene-NDUFS5
NC_000016.10-65359337-65359680	2.26165	4.64361	0.0220343	0.963958	Intron (XR_007065224.1/LOC124903780, intron 2 of 3)	NC_000016.10	65232044	65393730	161687	1	LOC124903780	127294	gene-LOC124903780
NC_000003.12-167482445-167482741	3.84471	3.73988	0.0221183	0.963958	Intron (NM_001348952.2/WDR49, intron 18 of 18)	NC_000003.12	167441933	167476963	35031	2	SERPINI2	-5483	gene-SERPINI2
NC_000020.11-42667945-42668352	2.177	4.74266	0.0221919	0.963958	Intron (XM_047439848.1/PTPRT, intron 7 of 31)	NC_000020.11	42685483	42688562	3080	1	LOC101927159	-17131	gene-LOC101927159
NC_000005.10-112056199-112056459	3.13453	4.29909	0.0223575	0.963958	Distal Intergenic	NC_000005.10	111728802	111976932	248131	2	NREP	-79268	gene-NREP
NC_000006.12-66122757-66123136	-2.66584	4.49422	0.0225717	0.963958	Distal Intergenic	NC_000006.12	66134951	66176338	41388	1	LOC105377841	-11815	gene-LOC105377841
NC_000014.9-58268877-58269145	3.57632	3.56637	0.0226307	0.963958	Intron (NM_002788.4/PSMA3, intron 8 of 10)	NC_000014.9	58288033	58289153	1121	1	LINC00216	-18888	gene-LINC00216
NC_000020.11-43844348-43844759	-3.12276	4.25028	0.0228063	0.963958	Distal Intergenic	NC_000020.11	43820678	43824925	4248	2	LOC105372625	-19424	gene-LOC105372625
NC_000009.12-81128357-81128814	-2.34234	4.63593	0.0229427	0.963958	Distal Intergenic	NC_000009.12	81269165	81274098	4934	2	LOC107987022	145284	gene-LOC107987022
NC_000013.11-101406968-101407254	6.20054	3.70515	0.0229653	0.963958	Intron (NM_001350748.2LCN, intron 1 of 44)	NC_000013.11	101053776	101417179	363404	2	NALCN	9925	gene-NALCN
NC_000016.10-63997277-63997533	3.20206	3.93531	0.0231349	0.963958	Distal Intergenic	NC_000016.10	63847045	63848547	1503	1	LOC105371309	150233	gene-LOC105371309
NC_000003.12-154591001-154591280	-3.46153	3.45144	0.0232026	0.963958	Distal Intergenic	NC_000003.12	154657256	154657763	508	1	DYNLL1P5	-65976	gene-DYNLL1P5
NC_000017.11-51118989-51119392	-3.1971	4.28373	0.0232282	0.963958	Intron (NM_001130527.3/SPAG9, intron 1 of 29)	NC_000017.11	50962174	51120868	158695	2	SPAG9	1476	gene-SPAG9
NC_000005.10-174288435-174288708	-3.53462	4.13369	0.0232691	0.963958	Distal Intergenic	NC_000005.10	174336354	174527139	190786	1	LINC01411	-47646	gene-LINC01411
NC_000004.12-44911524-44911864	-3.4035	4.04025	0.023577	0.963958	Intron (XR_925279.3/LOC105374441, intron 2 of 3)	NC_000004.12	44897079	44924587	27509	2	LOC105374441	12723	gene-LOC105374441
NC_000008.11-47203575-47203866	-3.37924	3.99827	0.0237525	0.963958	Distal Intergenic	NC_000008.11	47189307	47193262	3956	1	LOC100287846	14269	gene-LOC100287846
NC_000001.11-71642878-71643305	1.421	5.30349	0.0237588	0.963958	Intron (NM_173808.3/NEGR1, intron 4 of 6)	NC_000001.11	71794232	71837012	42781	2	NEGR1-IT1	193707	gene-NEGR1-IT1
NC_000022.11-38002796-38003090	3.12511	3.88076	0.0237912	0.963958	Intron (NM_001363825.1/POLR2F, intron 5 of 5)	NC_000022.11	37988794	37988853	60	1	MIR4534	14003	gene-MIR4534
NC_000021.9-15469447-15469802	-3.4912	4.079	0.0238377	0.963958	Distal Intergenic	NC_000021.9	15368950	15444783	75834	2	LOC101927745	-24665	gene-LOC101927745
NC_000021.9-11630900-11631199	1.39576	5.34734	0.0238879	0.963958	Distal Intergenic	NC_000021.9	10612255	10613378	1124	2	SLC25A15P4	-1017523	gene-SLC25A15P4
NC_000011.10-81720628-81721075	-1.94423	4.90233	0.0239063	0.963958	Distal Intergenic	NC_000011.10	81890741	81890836	96	2	MIR4300	169761	gene-MIR4300
NC_000018.10-20938439-20938791	-0.734848	6.90788	0.0239163	0.963958	Distal Intergenic	NC_000018.10	20946906	21111813	164908	2	ROCK1	173022	gene-ROCK1
NC_000004.12-177606408-177606789	3.421	4.08776	0.0239408	0.963958	Intron (XR_007058388.1/AGA-DT, intron 3 of 3)	NC_000004.12	177580859	177580921	63	1	LOC124900889	25550	gene-LOC124900889
NC_000005.10-12950388-12950688	-1.61472	5.24189	0.0239435	0.963958	Intron (NR_147005.1/LINC02220, intron 2 of 4)	NC_000005.10	12877472	13032886	155415	2	LINC02220	82198	gene-LINC02220
NC_000006.12-64768396-64768653	3.40133	4.06913	0.0241371	0.963958	Intron (NM_001142800.2/EYS, intron 22 of 42)	NC_000006.12	64979060	64994448	15389	1	LOC105377837	-210407	gene-LOC105377837
NC_000002.12-96212580-96212899	-2.2956	4.60861	0.0241741	0.963958	Promoter (1-2kb)	NC_000002.12	96214639	96214762	124	1	SNORA112	-1740	gene-SNORA112
NC_000016.10-10182664-10183004	-2.96475	4.465	0.0243493	0.963958	Promoter (<=1kb)	NC_000016.10	9753404	10182908	429505	2	GRIN2A	0	gene-GRIN2A
NC_000010.11-54037504-54037795	-3.34091	3.99583	0.0243892	0.963958	Intron (NM_001142771.2/PCDH15, intron 19 of 35)	NC_000010.11	54486230	54656051	169822	1	LOC105378311	-448435	gene-LOC105378311
NC_000001.11-122304693-122305024	-1.61634	5.08407	0.0244891	0.963958	Distal Intergenic	NC_000001.11	121519112	121571888	52777	1	EMBP1	785582	gene-EMBP1
NC_000016.10-64173197-64173545	3.39089	4.07047	0.0245129	0.963958	Distal Intergenic	NC_000016.10	64260326	64261241	916	2	LOC729217	87696	gene-LOC729217
NC_000011.10-6105428-6105749	1.8254	4.88225	0.0245763	0.963958	Promoter (1-2kb)	NC_000011.10	6107684	6108835	1152	1	OR56B4	-1935	gene-OR56B4
NC_000006.12-18683959-18684247	-3.30166	3.94607	0.0247976	0.963958	Intron (NR_149116.1/MIR548A1HG, intron 6 of 7)	NC_000006.12	18746688	18757284	10597	2	LOC105374957	73037	gene-LOC105374957
NT_187506.1-38900-39727	-0.413745	9.30926	0.0248973	0.963958	Promoter (2-3kb)	NT_187506.1	29947	36741	6795	2	LOC124905337	-2160	gene-LOC124905337
NC_000004.12-187632588-187632945	3.17153	3.91752	0.0249299	0.963958	Exon (XR_001741957.2/LOC105377603, exon 3 of 3)	NC_000004.12	187564630	187646364	81735	2	LOC105377604	13419	gene-LOC105377604
NC_000001.11-143514811-143515153	-1.76874	4.99796	0.0249794	0.963958	Exon (XR_426810.5/LOC101927452, exon 7 of 7)	NC_000001.11	143499283	143500528	1246	2	LINC02799	-14284	gene-LINC02799
NT_187614.1-2165231-2165625	2.19559	4.75899	0.0250407	0.963958	Intron (NM_001291466.2/TBC1D3E, intron 3 of 13)	NT_187614.1	1941887	1949582	7696	1	LOC107985009	223345	gene-LOC107985009
NC_000005.10-114113299-114113609	3.14007	4.30236	0.0251551	0.963958	Intron (NM_001372233.1/KCNN2, intron 3 of 12)	NC_000005.10	114055978	114496496	440519	1	KCNN2	57322	gene-KCNN2
NC_000005.10-26470930-26471281	-1.69011	5.03567	0.0252392	0.963958	Distal Intergenic	NC_000005.10	26198430	26198502	73	2	TRK-CTT9-1	-272429	gene-TRK-CTT9-1
NC_000007.14-42313491-42313768	-2.43059	4.51938	0.0254788	0.963958	Distal Intergenic	NC_000007.14	42326302	42338336	12035	2	LOC105375249	24568	gene-LOC105375249
NC_000005.10-14416090-14416599	-1.41716	5.55463	0.0255572	0.963958	Intron (NM_007118.4/TRIO, intron 33 of 56)	NC_000005.10	14463983	14464067	85	1	SNORD170	-47384	gene-SNORD170
NC_000018.10-70881790-70882134	3.35123	3.42983	0.0255797	0.963958	Distal Intergenic	NC_000018.10	70756017	70786531	30515	1	LOC105372185	125774	gene-LOC105372185
NC_000020.11-47881829-47882117	3.46233	4.12699	0.0255933	0.963958	Distal Intergenic	NC_000020.11	47859717	47860959	1243	1	SRMP1	22113	gene-SRMP1
NC_000008.11-44594437-44594766	-1.33709	5.38477	0.0256097	0.963958	Distal Intergenic	NC_000008.11	43486730	43510775	24046	1	LOC105379397	1107708	gene-LOC105379397
NC_000005.10-165371502-165371822	3.1081	4.28265	0.0257624	0.963958	Distal Intergenic	NC_000005.10	165220574	165243372	22799	2	LINC01938	-128131	gene-LINC01938
NC_000015.10-65348183-65348557	2.76368	4.35775	0.0257646	0.963958	Intron (XM_011522243.1/IGDCC3, intron 1 of 12)	NC_000015.10	65327127	65378002	50876	2	IGDCC3	29445	gene-IGDCC3
NC_000008.11-144981261-144981569	-2.83301	4.35967	0.0258062	0.963958	Intron (NR_023392.1/ZNF252P, intron 4 of 4)	NC_000008.11	144994865	144998897	4033	1	TMED10P1	-13296	gene-TMED10P1
NC_000002.12-202296155-202296497	3.19406	3.93405	0.0260888	0.963958	Intron (NM_015934.5/NOP58, intron 10 of 14)	NC_000002.12	202293051	202293134	84	1	SNORD11	3105	gene-SNORD11
NC_000022.11-35501344-35501640	3.0951	4.28445	0.026098	0.963958	Distal Intergenic	NC_000022.11	35532806	35553999	21194	1	RASD2	-31166	gene-RASD2
NC_000003.12-126151828-126152134	2.94956	4.17605	0.0263801	0.963958	Intron (NM_001270365.2/ALDH1L1, intron 5 of 20)	NC_000003.12	126160083	126169497	9415	1	LOC105374083	-7949	gene-LOC105374083
NC_000001.11-57447030-57447364	-1.375	5.35045	0.0266255	0.963958	Intron (NM_001379462.1/DAB1, intron 4 of 17)	NC_000001.11	57169983	57186219	16237	1	LOC105378747	277048	gene-LOC105378747
NC_000005.10-28063090-28063365	1.65411	5.1545	0.0266386	0.963958	Distal Intergenic	NC_000005.10	28286389	28287665	1277	2	LINC02103	224300	gene-LINC02103
NC_000001.11-92720246-92720536	1.77957	4.95815	0.0266796	0.963958	Intron (NM_001350197.2/EVI5, intron 2 of 19)	NC_000001.11	92755671	92757253	1583	1	CCNJP2	-35135	gene-CCNJP2
NC_000016.10-57149430-57149808	-2.58931	4.42462	0.026701	0.963958	Downstream (2-3kb)	NC_000016.10	57152466	57186116	33651	2	PSME3IP1	36308	gene-PSME3IP1
NC_000020.11-33563524-33563875	3.04203	4.24322	0.0269473	0.963958	Intron (NM_001032999.3/CBFA2T2, intron 1 of 10)	NC_000020.11	33490096	33650030	159935	1	CBFA2T2	73429	gene-CBFA2T2
NC_000015.10-51707142-51707476	3.41795	4.08594	0.0269527	0.963958	Intron (NM_001165257.2/SCG3, intron 9 of 10)	NC_000015.10	51681503	51721026	39524	1	SCG3	25640	gene-SCG3
NC_000009.12-28023809-28024335	-1.60568	5.14542	0.0272822	0.963958	Intron (XM_011517724.3/LINGO2, intron 3 of 4)	NC_000009.12	27711527	27762387	50861	1	LOC124902135	312283	gene-LOC124902135
NC_000013.11-48172385-48172713	-5.37713	3.15893	0.0273891	0.963958	Intron (XR_007063790.1/LOC105370198, intron 4 of 6)	NC_000013.11	48108045	48222309	114265	2	LOC105370198	49596	gene-LOC105370198
NC_000005.10-1388048-1388477	-1.59086	5.30662	0.0275083	0.963958	Distal Intergenic	NC_000005.10	1309310	1309377	68	2	MIR4457	-78672	gene-MIR4457
NC_000001.11-146821723-146822051	2.94663	4.1743	0.0275356	0.963958	Exon (NR_103556.2/HYDIN2, exon 56 of 56)	NC_000001.11	146862729	146862845	117	2	LOC124900456	40794	gene-LOC124900456
NC_000014.9-16253232-16253514	-2.25011	4.58229	0.0275627	0.963958	Distal Intergenic	NC_000014.9	16051029	16056779	5751	2	LOC107987204	-196454	gene-LOC107987204
NC_000001.11-173850026-173850293	3.26484	3.98224	0.02762	0.963958	Intron (NM_001365213.2/DARS2, intron 12 of 13)	NC_000001.11	173863248	173863941	694	1	GAS5-AS1	-12955	gene-GAS5-AS1
NC_000002.12-68646492-68646823	5.01202	2.9733	0.0276733	0.963958	Intron (NM_138964.4/PROKR1, intron 2 of 2)	NC_000002.12	68643579	68658251	14673	1	PROKR1	2914	gene-PROKR1
NC_000004.12-187220320-187220674	5.01202	2.9733	0.0276798	0.963958	Distal Intergenic	NC_000004.12	187201986	187212875	10890	1	LINC02374	18335	gene-LINC02374
NC_000007.14-109502015-109502504	-1.98021	4.94868	0.0278244	0.963958	Distal Intergenic	NC_000007.14	109838843	109840614	1772	1	LOC100128056	-336339	gene-LOC100128056
NC_000013.11-17629547-17630033	-1.05002	5.81079	0.0278267	0.963958	Distal Intergenic	NC_000013.11	18408127	18423420	15294	1	LOC102724148	-778094	gene-LOC102724148
NC_000004.12-33076657-33076927	3.58148	3.56871	0.0279149	0.963958	Distal Intergenic	NC_000004.12	33009271	33011811	2541	2	MAPRE1P2	-64847	gene-MAPRE1P2
NC_000002.12-36180640-36181069	-1.95162	4.80046	0.0279173	0.963958	Distal Intergenic	NC_000002.12	36370218	36379230	9013	1	LOC124907753	-189149	gene-LOC124907753
NC_000001.11-149266492-149266865	2.07831	4.6697	0.0279185	0.963958	Intron (XM_047438030.1/LOC124904395, intron 2 of 4)	NC_000001.11	149240784	149322092	81309	2	LOC124904395	55227	gene-LOC124904395
NC_000005.10-28924723-28925018	1.54789	5.24886	0.0283424	0.963958	Promoter (1-2kb)	NC_000005.10	28926870	28927313	444	1	LSP1P3	-1852	gene-LSP1P3
NC_000003.12-167438262-167438519	3.05769	3.83536	0.0284356	0.963958	Distal Intergenic	NC_000003.12	167178402	167407886	229485	2	ZBBX	-30377	gene-ZBBX
NW_025791766.1-150198-150469	2.35742	4.52916	0.0286348	0.963958	-	-	-	-	-	-	-	-	-
NC_000003.12-143700565-143701048	-2.05433	4.75545	0.0289594	0.963958	Intron (NM_173653.4/SLC9A9, intron 4 of 15)	NC_000003.12	143634001	143657821	23821	1	LOC102724120	66565	gene-LOC102724120
NC_000010.11-97121608-97121885	-3.05309	4.21112	0.0289867	0.963958	Intron (NM_003061.3/SLIT1, intron 4 of 36)	NC_000010.11	97102756	97103747	992	1	SLIT1-AS1	18853	gene-SLIT1-AS1
NC_000023.11-20541004-20541331	3.34217	3.42825	0.0290369	0.963958	Distal Intergenic	NC_000023.11	20606477	20727481	121005	2	LOC124905257	186150	gene-LOC124905257
NC_000021.9-42238037-42238302	3.27665	3.98539	0.0292751	0.963958	Intron (NM_207627.2/ABCG1, intron 3 of 15)	NC_000021.9	42209383	42220270	10888	2	LOC105372814	-17768	gene-LOC105372814
NC_000001.11-185278580-185278918	2.85002	4.41347	0.029291	0.963958	Promoter (2-3kb)	NC_000001.11	185281292	185282113	822	1	LOC100422414	-2374	gene-LOC100422414
NC_000015.10-100061512-100061828	-2.25318	4.57881	0.0293902	0.963958	3' UTR	NC_000015.10	99976223	99980774	4552	1	LOC105371022	85290	gene-LOC105371022
NC_000003.12-137996534-137996979	-2.30056	4.6062	0.0294999	0.963958	Promoter (1-2kb)	NC_000003.12	137998816	138033649	34834	1	CLDN18	-1837	gene-CLDN18
NC_000001.11-78977848-78978138	-1.80682	4.92185	0.0295118	0.963958	Intron (NM_022159.4/ADGRL4, intron 2 of 14)	NC_000001.11	78889764	79006730	116967	2	ADGRL4	28592	gene-ADGRL4
NC_000012.12-75671237-75671630	3.04579	4.24888	0.0295358	0.963958	Intron (XR_007063375.1/LOC105369844, intron 6 of 15)	NC_000012.12	75688725	75689096	372	2	RPL10P13	17466	gene-RPL10P13
NC_000008.11-101750337-101750646	-3.09059	4.20658	0.029593	0.963958	5' UTR	NC_000008.11	101847256	101847360	105	2	LOC124902079	96714	gene-LOC124902079
NC_000008.11-97418521-97418942	-1.93593	4.89627	0.0296146	0.963958	Intron (NR_125390.1/LOC101927066, intron 2 of 2)	NC_000008.11	96951864	97446497	494634	2	LOC101927066	27555	gene-LOC101927066
NC_000005.10-101873808-101874177	2.68911	4.30022	0.0296274	0.963958	Distal Intergenic	NC_000005.10	101525583	101854335	328753	2	LOC105379102	-19474	gene-LOC105379102
NC_000010.11-96193163-96193548	-2.78241	4.32355	0.0298489	0.963958	Intron (NR_138482.1/ZNF518A, intron 3 of 4)	NC_000010.11	96129055	96148789	19735	2	LOC124902486	-44375	gene-LOC124902486
NT_167211.2-129220-129518	-1.65811	5.02105	0.0298645	0.963958	Distal Intergenic	NT_167211.2	93173	93309	137	2	LOC124905314	-35912	gene-LOC124905314
NC_000004.12-133069498-133069760	3.23618	3.36531	0.0302907	0.963958	Distal Intergenic	NC_000004.12	133012761	133029697	16937	1	LOC105377431	56738	gene-LOC105377431
NC_000022.11-34742295-34742627	3.33243	4.02891	0.0303362	0.963958	Distal Intergenic	NC_000022.11	34757460	34768863	11404	1	LOC105373014	-14833	gene-LOC105373014
NC_000006.12-39501758-39502060	-3.33741	3.99444	0.030401	0.963958	Intron (NM_001289020.3/KIF6, intron 13 of 21)	NC_000006.12	39553820	39554570	751	1	E2F4P1	-51760	gene-E2F4P1
NC_000003.12-163306404-163306730	-2.73509	4.28183	0.0304623	0.963958	Intron (XR_924654.1/LOC105374188, intron 1 of 4)	NC_000003.12	163304191	163381162	76972	1	LOC105374188	2214	gene-LOC105374188
NC_000005.10-35938526-35938866	-1.40112	5.41261	0.0306109	0.963958	Promoter (<=1kb)	NC_000005.10	35904288	35938779	34492	2	CAPSL	0	gene-CAPSL
NC_000008.11-128409289-128409562	-2.11151	4.64136	0.030815	0.963958	Intron (NR_121672.1/LINC00824, intron 6 of 7)	NC_000008.11	128150924	128186762	35839	1	LOC124902020	258366	gene-LOC124902020
NC_000010.11-50734224-50734595	-3.05489	4.20311	0.0308608	0.963958	Distal Intergenic	NC_000010.11	50739936	50759255	19320	1	ASAH2B	-5341	gene-ASAH2B
NC_000011.10-81406797-81407096	3.24536	3.37042	0.0308924	0.963958	Distal Intergenic	NC_000011.10	81890741	81890836	96	2	MIR4300	483740	gene-MIR4300
NC_000001.11-209383754-209384101	3.40366	4.08544	0.0309598	0.963958	Distal Intergenic	NC_000001.11	209372055	209379690	7636	1	LINC01698	11700	gene-LINC01698
NC_000001.11-79255829-79256275	-1.44571	5.3304	0.031206	0.963958	Distal Intergenic	NC_000001.11	79267828	79404247	136420	1	LOC105378810	-11553	gene-LOC105378810
NC_000003.12-94101171-94101470	-3.27193	3.94857	0.0312126	0.963958	Intron (XM_047448684.1/NSUN3, intron 5 of 5)	NC_000003.12	94057922	94063320	5399	2	DHFR2	-37852	gene-DHFR2
NC_000007.14-142496046-142496527	-1.8913	4.87387	0.0312335	0.963958	Distal Intergenic	NC_000007.14	142461093	142469433	8341	2	LOC107986855	-26614	gene-LOC107986855
NC_000007.14-37090314-37090831	-2.21149	4.72275	0.031274	0.963958	Intron (XM_006715805.2/ELMO1, intron 15 of 21)	NC_000007.14	37169678	37169779	102	2	LOC124901833	78948	gene-LOC124901833
NC_000008.11-77259047-77260119	-1.10706	5.84842	0.0313301	0.963958	Distal Intergenic	NC_000008.11	77399072	77421357	22286	1	LOC105375909	-138953	gene-LOC105375909
NC_000002.12-61097377-61097727	3.22776	3.96097	0.0322225	0.963958	Exon (NM_001129993.3/SANBR, exon 12 of 22)	NC_000002.12	61065871	61138032	72162	1	SANBR	31507	gene-SANBR
NT_167215.1-14598-14906	1.51149	5.06319	0.0322226	0.963958	Exon (XR_001756105.2/LOC105379426, exon 6 of 6)	NT_167215.1	28768	47631	18864	1	LOC124905316	-13862	gene-LOC124905316
NC_000023.11-13632837-13633300	3.1642	3.91355	0.0322397	0.963958	3' UTR	NC_000023.11	13653141	13665409	12269	1	TCEANC	-19841	gene-TCEANC
NC_000011.10-88651649-88651948	-3.28552	3.95641	0.0323273	0.963958	Intron (NM_000842.5/GRM5, intron 4 of 8)	NC_000011.10	88504576	88524054	19479	1	GRM5-AS1	147074	gene-GRM5-AS1
NC_000006.12-71277704-71278247	1.5337	5.15292	0.0323965	0.963958	Exon (XR_007059638.1/LOC124901339, exon 5 of 6)	NC_000006.12	71288811	71309059	20249	1	OGFRL1	-10564	gene-OGFRL1
NC_000015.10-70224884-70225225	-2.41775	4.5171	0.0325993	0.963958	Distal Intergenic	NC_000015.10	70296062	70297886	1825	2	LOC105370878	72661	gene-LOC105370878
NC_000007.14-125951526-125951881	-2.79264	4.31436	0.0326019	0.963958	Distal Intergenic	NC_000007.14	125845213	125854046	8834	2	LOC105375487	-97481	gene-LOC105375487
NC_000010.11-46962906-46963224	2.08642	4.68054	0.032608	0.963958	Intron (NM_001042357.5/PTPN20, intron 5 of 10)	NC_000010.11	46911428	47003653	92226	1	PTPN20	51479	gene-PTPN20
NC_000018.10-1184394-1184910	2.07833	4.66787	0.0326864	0.963958	Intron (XR_001753318.2/LOC105371953, intron 5 of 6)	NC_000018.10	1099005	1254417	155413	1	LOC105371953	85390	gene-LOC105371953
NC_000011.10-76580256-76580581	-3.28618	3.95712	0.0328457	0.963958	Distal Intergenic	NC_000011.10	76607368	76630422	23055	2	LINC02757	49841	gene-LINC02757
NC_000005.10-6836854-6837122	1.65387	5.07183	0.0328931	0.963958	Distal Intergenic	NC_000005.10	6829763	6835734	5972	1	LOC105374641	7092	gene-LOC105374641
NC_000003.12-135558785-135559101	-3.33964	3.38764	0.0331326	0.963958	Distal Intergenic	NC_000003.12	135354792	135516378	161587	2	LOC105374122	-42408	gene-LOC105374122
NC_000011.10-16417711-16418033	-3.34946	3.99112	0.0332131	0.963958	Intron (NM_033326.3/SOX6, intron 1 of 15)	NC_000011.10	16483362	16484709	1348	2	AKR1B1P3	66676	gene-AKR1B1P3
NC_000012.12-96959602-96960051	2.53862	4.44225	0.0332491	0.963958	Distal Intergenic	NC_000012.12	96907257	96953780	46524	1	NEDD1	52346	gene-NEDD1
NC_000008.11-7005225-7005550	-2.64131	4.46108	0.0333827	0.963958	Distal Intergenic	NC_000008.11	6898844	6899480	637	2	RPL23AP96	-105746	gene-RPL23AP96
NC_000023.11-23279941-23280247	2.20928	4.60766	0.0334096	0.963958	Intron (NR_073010.2/PTCHD1-AS, intron 1 of 11)	NC_000023.11	22193005	23293146	1100142	2	PTCHD1-AS	12899	gene-PTCHD1-AS
NC_000007.14-60772856-60773157	1.11755	5.51357	0.0336596	0.963958	Distal Intergenic	NC_000007.14	60991902	60993220	1319	2	LOC101060796	220063	gene-LOC101060796
NC_000001.11-122812175-122812464	-0.893125	6.14308	0.0338653	0.963958	Distal Intergenic	NC_000001.11	121519112	121571888	52777	1	EMBP1	1293064	gene-EMBP1
NC_000002.12-44263022-44263413	1.70584	4.91237	0.0340777	0.963958	Distal Intergenic	NC_000002.12	44270533	44271155	623	1	RPL12P19	-7120	gene-RPL12P19
NC_000002.12-137376492-137376765	2.66967	4.29097	0.0341037	0.963958	Intron (NM_001316349.2/THSD7B, intron 12 of 27)	NC_000002.12	137499844	137507436	7593	2	LOC105373634	130671	gene-LOC105373634
NC_000005.10-45425235-45425546	1.56457	5.09212	0.0341545	0.963958	Intron (NM_021072.4/HCN1, intron 3 of 7)	NC_000005.10	45227465	45228430	966	1	LOC124901180	197771	gene-LOC124901180
NC_000001.11-177532657-177532995	-3.24366	3.90448	0.0342139	0.963958	Distal Intergenic	NC_000001.11	177700524	177710330	9807	1	LINC01741	-167529	gene-LINC01741
NC_000001.11-124782020-124782341	-0.545966	7.9909	0.0342879	0.963958	Distal Intergenic	NC_000001.11	121519112	121571888	52777	1	EMBP1	3262909	gene-EMBP1
NC_000001.11-104425327-104425800	1.52144	5.06444	0.0343872	0.963958	Distal Intergenic	NC_000001.11	104153329	104154037	709	2	FTLP17	-271291	gene-FTLP17
NC_000020.11-32175530-32175880	-1.82368	4.92551	0.0345058	0.963958	Distal Intergenic	NC_000020.11	32189146	32190360	1215	2	TSPY26P	14480	gene-TSPY26P
NC_000007.14-113817746-113818183	-1.77165	4.89793	0.0346019	0.963958	Distal Intergenic	NC_000007.14	113876777	113919009	42233	2	PPP1R3A	100826	gene-PPP1R3A
NC_000001.11-178424524-178424799	-5.24581	3.08346	0.0346814	0.963958	Intron (NM_170692.4/RASAL2, intron 5 of 17)	NC_000001.11	178411584	178412063	480	1	RPS14P2	12941	gene-RPS14P2
NC_000015.10-59970537-59970831	2.33955	4.51555	0.0349082	0.963958	Distal Intergenic	NC_000015.10	59964886	59965701	816	1	NMNAT1P5	5652	gene-NMNAT1P5
NC_000013.11-17246766-17247251	1.04029	5.85712	0.0351952	0.963958	Distal Intergenic	NC_000013.11	18408127	18423420	15294	1	LOC102724148	-1160876	gene-LOC102724148
NC_000019.10-26519128-26519523	0.634061	7.14676	0.0352264	0.963958	Distal Intergenic	NC_000019.10	27681072	27687970	6899	2	LOC105372345	1168447	gene-LOC105372345
NC_000001.11-70559588-70559881	-1.80563	4.921	0.0353878	0.963958	Distal Intergenic	NC_000001.11	70640360	70648894	8535	2	LOC105378794	89013	gene-LOC105378794
NC_000020.11-51094375-51094764	1.70902	4.91311	0.0356868	0.963958	Distal Intergenic	NC_000020.11	51117390	51143022	25633	1	LOC105372661	-22626	gene-LOC105372661
NT_187390.1-7291-7616	1.53314	5.07236	0.0357194	0.963958	-	-	-	-	-	-	-	-	-
NC_000001.11-64003781-64004056	1.52422	5.15429	0.035745	0.963958	Intron (NM_001083592.2/ROR1, intron 1 of 6)	NC_000001.11	64033935	64035013	1079	2	LOC105378772	30957	gene-LOC105378772
NC_000002.12-136643269-136643626	-3.26992	3.94786	0.0357868	0.963958	Distal Intergenic	NC_000002.12	136544831	136575904	31074	2	LOC105373633	-67366	gene-LOC105373633
NC_000008.11-121243383-121243640	3.06579	3.83949	0.0360107	0.963958	Distal Intergenic	NC_000008.11	121156252	121162325	6074	2	LOC105375731	-81059	gene-LOC105375731
NC_000023.11-117746892-117747171	3.62093	3.60371	0.0360163	0.963958	Distal Intergenic	NC_000023.11	117897813	118131050	233238	2	KLHL13	383879	gene-KLHL13
NC_000001.11-223160379-223160648	2.3007	4.49031	0.036053	0.963958	Distal Intergenic	NC_000001.11	223143355	223149157	5803	1	LOC124904522	17025	gene-LOC124904522
NC_000001.11-240256635-240256986	-1.78075	4.80279	0.0361543	0.963958	Intron (XM_017001837.2/FMN2, intron 7 of 9)	NC_000001.11	240170143	240171530	1388	1	ADH5P3	86493	gene-ADH5P3
NC_000016.10-692891-693325	2.54118	4.44378	0.0361982	0.963958	Promoter (2-3kb)	NC_000016.10	684622	690398	5777	2	WDR24	-2494	gene-WDR24
NC_000003.12-191936456-191936908	2.88426	3.7246	0.0363397	0.963958	Distal Intergenic	NC_000003.12	191951115	191951947	833	2	LOC100129725	15039	gene-LOC100129725
NC_000006.12-44701256-44701585	2.91816	4.1452	0.0365032	0.963958	Distal Intergenic	NC_000006.12	44727936	44833110	105175	1	LOC101929770	-26351	gene-LOC101929770
NC_000005.10-36189298-36189616	-1.35706	5.33718	0.0365842	0.963958	Intron (XM_047417536.1/SKP2, intron 9 of 9)	NC_000005.10	36221055	36221901	847	1	NADK2-AS1	-31439	gene-NADK2-AS1
NC_000015.10-93719831-93720125	-3.38498	4.00036	0.0366223	0.963958	Intron (XR_001751681.2/LOC107983974, intron 5 of 5)	NC_000015.10	93856560	93878356	21797	1	LINC02207	-136435	gene-LINC02207
NW_003315917.2-1286417-1286715	-2.09533	4.64109	0.0366605	0.963958	Intron (NR_027386.2/GUSBP3, intron 1 of 5)	NW_003315917.2	965642	997922	32281	2	GTF2H2C_2	-288496	gene-GTF2H2C_2
NC_000005.10-18498938-18499219	1.85733	4.78589	0.0367839	0.963958	Distal Intergenic	NC_000005.10	18725966	18746156	20191	2	LINC02100	246937	gene-LINC02100
NC_000016.10-73820747-73821084	3.22389	3.95903	0.0368534	0.963958	Intron (NM_001386735.1/ZFHX3, intron 1 of 16)	NC_000016.10	73815646	73816011	366	1	LOC105371342	5102	gene-LOC105371342
NC_000008.11-78307120-78307589	-1.46752	5.0595	0.0369184	0.963958	Distal Intergenic	NC_000008.11	78516340	78605267	88928	1	PKIA	-208751	gene-PKIA
NC_000011.10-53435453-53435721	1.74314	4.93881	0.0369423	0.963958	Distal Intergenic	NC_000011.10	54603069	54603998	930	2	OR4C46	1168277	gene-OR4C46
NC_000012.12-114529051-114529449	2.02865	4.63948	0.037048	0.963958	Distal Intergenic	NC_000012.12	114588051	114588923	873	1	OSTF1P1	-58602	gene-OSTF1P1
NC_000007.14-157967900-157968186	-2.978	3.75056	0.0370627	0.963958	Intron (XM_017012475.1/PTPRN2, intron 10 of 21)	NC_000007.14	157987160	157989040	1881	1	LOC105375613	-18974	gene-LOC105375613
NC_000010.11-61304137-61304434	-3.35307	4.00419	0.0370856	0.963958	Distal Intergenic	NC_000010.11	61226196	61226269	74	1	LOC124900292	77942	gene-LOC124900292
NC_000005.10-86216964-86217370	2.34099	4.52098	0.0372111	0.963958	Distal Intergenic	NC_000005.10	86282444	86297547	15104	1	NBPF22P	-65074	gene-NBPF22P
NC_000023.11-59239809-59240383	0.986362	6.00337	0.0373866	0.963958	Distal Intergenic	NC_000023.11	57984605	57986331	1727	1	KRT8P17	1255205	gene-KRT8P17
NC_000012.12-35620966-35621239	-1.20724	5.29525	0.0375125	0.963958	Distal Intergenic	NC_000012.12	34230379	34250265	19887	1	AK6P1	1390588	gene-AK6P1
NC_000002.12-64200155-64200514	-2.41235	4.52643	0.0375435	0.963958	Intron (NR_033837.1/LINC00309, intron 3 of 5)	NC_000002.12	64185078	64205485	20408	2	LINC00309	4971	gene-LINC00309
NC_000005.10-42847783-42848083	-1.42716	5.24027	0.0375595	0.963958	Distal Intergenic	NC_000005.10	42837575	42839503	1929	1	LOC124900970	10209	gene-LOC124900970
NC_000007.14-133296875-133297135	3.2151	3.93853	0.0376727	0.963958	Intron (XM_005250523.6/EXOC4, intron 3 of 9)	NC_000007.14	133290881	133290988	108	1	MIR6133	5995	gene-MIR6133
NC_000012.12-108099038-108099370	2.70623	4.31527	0.0376783	0.963958	Distal Intergenic	NC_000012.12	108129288	108250537	121250	1	WSCD2	-29918	gene-WSCD2
NC_000002.12-93823906-93824229	-1.9231	4.77186	0.0376966	0.963958	Distal Intergenic	NC_000002.12	94207961	94232956	24996	1	LOC107985915	-383732	gene-LOC107985915
NC_000015.10-63763313-63763570	3.20438	3.93996	0.0377772	0.963958	Intron (XM_047433232.1/HERC1, intron 3 of 77)	NC_000015.10	63608618	63833948	225331	2	HERC1	70378	gene-HERC1
NC_000017.11-80430982-80431488	-2.09446	4.64059	0.0378827	0.963958	Intron (NM_001164637.3/ENDOV, intron 8 of 8)	NC_000017.11	80419418	80419493	76	1	MIR4730	11565	gene-MIR4730
NC_000019.10-26960622-26961028	-0.685535	6.847	0.0382797	0.963958	Distal Intergenic	NC_000019.10	27681072	27687970	6899	2	LOC105372345	726942	gene-LOC105372345
NC_000001.11-212853617-212854127	1.96642	4.73813	0.0384365	0.963958	Downstream (2-3kb)	NC_000001.11	212856604	212858138	1535	2	FLVCR1-DT	4011	gene-FLVCR1-DT
NC_000006.12-371777-372145	-0.798752	6.40739	0.0386459	0.963958	Distal Intergenic	NC_000006.12	391752	411443	19692	1	IRF4	-19607	gene-IRF4
NC_000019.10-26996544-26996844	-0.974428	5.91368	0.0386639	0.963958	Distal Intergenic	NC_000019.10	27681072	27687970	6899	2	LOC105372345	691126	gene-LOC105372345
NC_000003.12-120312341-120312732	2.45544	4.38914	0.0388083	0.963958	Distal Intergenic	NC_000003.12	120165478	120285222	119745	2	GPR156	-27120	gene-GPR156
NC_000020.11-25771404-25771761	-1.69986	4.85363	0.0388154	0.963958	Exon (NR_026714.2/FAM182B, exon 4 of 4)	NC_000020.11	25751208	25756050	4843	1	LOC105372582	20197	gene-LOC105372582
NC_000002.12-63465208-63465614	2.79173	3.67321	0.0392994	0.963958	Intron (XM_047444630.1/WDPCP, intron 6 of 16)	NC_000002.12	63588963	63607197	18235	1	MDH1	-123349	gene-MDH1
NC_000022.11-39832629-39833006	2.08218	4.67969	0.039383	0.963958	Intron (NM_152512.4/ENTHD1, intron 4 of 6)	NC_000022.11	39875296	39876308	1013	1	UQCRFS1P1	-42290	gene-UQCRFS1P1
NC_000006.12-8774940-8775386	-1.4711	5.14908	0.0396721	0.963958	Intron (NR_038980.1/LOC100506207, intron 3 of 4)	NC_000006.12	8652209	8653846	1638	1	HULC	122732	gene-HULC
NC_000009.12-4485715-4486011	-2.84136	4.04271	0.039736	0.963958	Intron (XM_047422890.1/GLIS3, intron 1 of 11)	NC_000009.12	3824127	4490465	666339	2	GLIS3	4454	gene-GLIS3
NC_000020.11-56564287-56564613	-2.04001	4.7257	0.0397833	0.963958	Distal Intergenic	NC_000020.11	56553918	56555611	1694	1	LOC124904971	10370	gene-LOC124904971
NC_000001.11-183606581-183607028	-2.26298	4.58501	0.0397917	0.963958	Distal Intergenic	NC_000001.11	183555562	183601849	46288	2	NCF2	-4733	gene-NCF2
NC_000001.11-59270028-59270403	-1.17801	5.50494	0.039881	0.963958	Distal Intergenic	NC_000001.11	59296378	59762730	466353	1	FGGY	-25975	gene-FGGY
NC_000009.12-22323860-22324207	-2.62924	4.20774	0.0400012	0.963958	Distal Intergenic	NC_000009.12	22446824	22455740	8917	1	DMRTA1	-122617	gene-DMRTA1
NC_000003.12-57477695-57478002	-2.62924	4.20774	0.0400025	0.963958	Intron (XM_047447669.1/DNAH12, intron 2 of 62)	NC_000003.12	57470145	57470250	106	2	LOC124906353	-7446	gene-LOC124906353
NC_000005.10-150346929-150347201	-3.22692	3.31362	0.0401669	0.963958	Distal Intergenic	NC_000005.10	150334882	150340655	5774	2	LOC105378225	-6275	gene-LOC105378225
NC_000005.10-31351041-31351333	-1.66444	4.92745	0.040207	0.963958	Distal Intergenic	NC_000005.10	31201675	31217100	15426	2	LOC105374709	-133942	gene-LOC105374709
NC_000005.10-47926253-47926682	-0.542904	8.22247	0.0402088	0.963958	Distal Intergenic	NC_000005.10	45254948	45696380	441433	2	HCN1	-2229874	gene-HCN1
NC_000014.9-16683458-16683888	-1.82619	4.91804	0.0403768	0.963958	Distal Intergenic	NC_000014.9	16051029	16056779	5751	2	LOC107987204	-626680	gene-LOC107987204
NC_000019.10-9342456-9343216	-1.73751	5.06427	0.0404772	0.963958	3' UTR	NC_000019.10	9347924	9348906	983	2	LOC100128428	5690	gene-LOC100128428
NC_000005.10-16005873-16006226	-1.12653	5.5188	0.040761	0.963958	Distal Intergenic	NC_000005.10	15963397	15983811	20415	1	LOC107986406	42477	gene-LOC107986406
NC_000007.14-65465542-65465874	2.58754	3.92734	0.0407627	0.963958	Distal Intergenic	NC_000007.14	65476084	65480375	4292	1	LOC124901660	-10210	gene-LOC124901660
NC_000006.12-70596319-70596617	-2.49492	4.35086	0.0407711	0.963958	Intron (XM_047418210.1/SDHAF4, intron 2 of 2)	NC_000006.12	70566930	70598428	31499	1	SDHAF4	29390	gene-SDHAF4
NC_000005.10-86806472-86806940	2.01526	4.76426	0.0407867	0.963958	Distal Intergenic	NC_000005.10	86746818	86749772	2955	1	LINC02059	59655	gene-LINC02059
NC_000005.10-176211933-176212264	1.97221	4.74484	0.0408951	0.963958	Distal Intergenic	NC_000005.10	176143085	176199295	56211	2	LOC643201	-12639	gene-LOC643201
NC_000001.11-74011096-74011561	1.34032	5.37627	0.0409051	0.963958	Distal Intergenic	NC_000001.11	74026015	74198176	172162	2	LRRIQ3	186615	gene-LRRIQ3
NC_000001.11-110308-110851	-1.30838	5.53947	0.0410208	0.963958	Distal Intergenic	NC_000001.11	95222	107727	12506	1	LOC124903816	15087	gene-LOC124903816
NC_000007.14-86462579-86462976	2.49365	4.41032	0.0410521	0.963958	Distal Intergenic	NC_000007.14	86643909	86864879	220971	1	GRM3	-180933	gene-GRM3
NC_000009.12-86418274-86418542	3.11549	3.29673	0.0410955	0.963958	Intron (XR_007061635.1/LOC102724080, intron 1 of 1)	NC_000009.12	86413841	86531280	117440	1	LOC102724080	4434	gene-LOC102724080
NC_000002.12-1788808-1789084	2.73273	4.02507	0.0412868	0.963958	Downstream (<1kb)	NC_000002.12	1823545	1834145	10601	1	LOC124905967	-34461	gene-LOC124905967
NC_000009.12-130492605-130492920	-2.1613	4.5209	0.0414102	0.963958	Intron (NM_000050.4/ASS1, intron 13 of 15)	NC_000009.12	130449856	130449955	100	1	LOC124902349	42750	gene-LOC124902349
NC_000009.12-105554648-105554972	-3.29868	3.94322	0.0414345	0.963958	Intron (XR_007061709.1/FKTN-AS1, intron 2 of 2)	NC_000009.12	105558130	105641118	82989	1	FKTN	-3158	gene-FKTN
NC_000007.14-21882281-21882574	2.77274	4.05123	0.0414361	0.963958	Intron (NM_001277115.2/DNAH11, intron 75 of 81)	NC_000007.14	21826211	21827543	1333	1	LOC107986775	56071	gene-LOC107986775
NC_000003.12-142407979-142408356	1.5906	4.93172	0.0415095	0.963958	Intron (XM_047448358.1/XRN1, intron 11 of 37)	NC_000003.12	142306610	142448037	141428	2	XRN1	39681	gene-XRN1
NC_000011.10-29816874-29817136	3.06878	3.84437	0.0416562	0.963958	Distal Intergenic	NC_000011.10	29725738	29726622	885	1	RPL7AP58	91137	gene-RPL7AP58
NC_000005.10-29084875-29085400	1.46054	5.11222	0.0417418	0.963958	Distal Intergenic	NC_000005.10	28925598	28929252	3655	2	LOC124901178	-155624	gene-LOC124901178
NC_000005.10-31607119-31607581	1.24152	5.64354	0.0417683	0.963958	Distal Intergenic	NC_000005.10	31639131	32110932	471802	1	PDZD2	-31550	gene-PDZD2
NC_000007.14-91871821-91872187	-3.02505	4.16063	0.0419606	0.963958	3' UTR	NC_000007.14	91870929	91880702	9774	2	MTERF1	8515	gene-MTERF1
NC_000004.12-117557112-117557592	2.49383	4.41683	0.0420633	0.963958	Intron (NR_125757.1/LINC01378, intron 2 of 3)	NC_000004.12	117428398	117689103	260706	1	LINC01378	128715	gene-LINC01378
NC_000001.11-65808499-65808872	1.2032	5.40915	0.0421536	0.963958	Intron (NM_001037341.2/PDE4B, intron 1 of 16)	NC_000001.11	65792510	66374579	582070	1	PDE4B	15990	gene-PDE4B
NC_000011.10-48109143-48109444	2.53607	4.44698	0.0421776	0.963958	Intron (NM_001098503.2/PTPRJ, intron 1 of 8)	NC_000011.10	48096782	48096858	77	1	MIR3161	12362	gene-MIR3161
NC_000012.12-33751462-33751732	2.68879	4.29411	0.0422226	0.963958	Distal Intergenic	NC_000012.12	33685957	33691866	5910	1	LOC105369726	65506	gene-LOC105369726
NC_000010.11-115582545-115582856	2.13798	4.55172	0.042225	0.963958	Intron (XM_011539589.3/ATRNL1, intron 26 of 27)	NC_000010.11	115904954	115919150	14197	2	LOC105378497	336294	gene-LOC105378497
NC_000017.11-1522271-1522563	2.58398	4.22706	0.0422527	0.963958	Intron (XM_047436299.1/PITPNA, intron 10 of 11)	NC_000017.11	1516919	1518096	1178	1	PITPNA-AS1	5353	gene-PITPNA-AS1
NC_000007.14-68894173-68894509	2.65671	4.28049	0.0423731	0.963958	Distal Intergenic	NC_000007.14	69040134	69046813	6680	1	LOC105375342	-145625	gene-LOC105375342
NC_000013.11-17499112-17499378	1.1033	5.64567	0.0424279	0.963958	Distal Intergenic	NC_000013.11	18408127	18423420	15294	1	LOC102724148	-908749	gene-LOC102724148
NC_000003.12-53958299-53958582	3.05996	3.84306	0.042497	0.963958	Distal Intergenic	NC_000003.12	53884417	53891859	7443	2	SELENOK	-66441	gene-SELENOK
NC_000005.10-2759160-2759464	-1.38639	5.40308	0.0425154	0.963958	Distal Intergenic	NC_000005.10	2751893	2758578	6686	1	C5orf38	7268	gene-C5orf38
NC_000006.12-114939926-114940188	2.86983	4.11373	0.0426346	0.963958	Distal Intergenic	NC_000006.12	114991429	115002282	10854	1	LOC107986639	-51241	gene-LOC107986639
NC_000012.12-41759963-41760236	3.23105	3.95568	0.0428196	0.963958	Distal Intergenic	NC_000012.12	41764189	41765581	1393	1	LINC02400	-3953	gene-LINC02400
NC_000011.10-49533833-49534227	1.50989	4.97016	0.0428344	0.963958	Distal Intergenic	NC_000011.10	49433427	49434662	1236	2	LOC653698	-99172	gene-LOC653698
NC_000014.9-76390172-76390488	-3.85967	3.701	0.0429154	0.963958	Intron (XM_047431079.1/ESRRB, intron 1 of 8)	NC_000014.9	76310777	76501837	191061	1	ESRRB	79396	gene-ESRRB
NC_000005.10-24184127-24184470	1.42088	5.08596	0.0429921	0.963958	Distal Intergenic	NC_000005.10	24134234	24148774	14541	2	LOC124901173	-35354	gene-LOC124901173
NC_000008.11-75643479-75643848	1.88315	4.68	0.0430277	0.963958	Distal Intergenic	NC_000008.11	75407649	75566834	159186	1	HNF4G	235831	gene-HNF4G
NC_000008.11-137989215-137989802	1.93116	4.84425	0.0431255	0.963958	Intron (NR_161374.1/LOC401478, intron 2 of 7)	NC_000008.11	137809674	138083545	273872	2	LOC401478	93743	gene-LOC401478
NC_000019.10-8643316-8643621	-2.95642	4.13196	0.0433999	0.963958	Intron (NM_001378599.1/NFILZ, intron 4 of 6)	NC_000019.10	8630633	8681151	50519	1	NFILZ	12684	gene-NFILZ
[truncated: 14,138 more rows]
